# Supplementary material for: Survey data on gender in relation to youth political discussion and involvement at a Public University in Ghana
Source: Data Brief. 2020 Jun 3;31:105796. doi: 10.1016/j.dib.2020.105796 (PMC7300124; doi:10.1016/j.dib.2020.105796)
Supplement: Supplementary file 2 [file mmc2.zip]

Archive with 1 entries (1 files):
- mmc2.CSV
