# Supplementary material for: Survey data on gender in relation to youth political discussion and involvement at a Public University in Ghana
Source: Data Brief. 2020 Jun 3;31:105796. doi: 10.1016/j.dib.2020.105796 (PMC7300124; doi:10.1016/j.dib.2020.105796)
Supplement: Supplementary file 2 [file mmc2.zip › mmc2.CSV]

## Sheet: Sheet1
Questionnaire number	How old are you	Are you male or female	Which type of school did you attend for Senior Secondary School?	ethnicity	Nationality	What is your academic year of study?	What was your first year of registration for the above qualification?	In which College are you registered as a student?	Which of the following applies to you? In the semester the AVERAGE mark for ALL my subjects was...	What language do you (MOSTLY) PREDOMINANTLY SPEAK at home?	Father/ Guardian Education	Mother/ Guardian Education	At home, which parents or guardians do you live with?	How would you describe your family’s socioeconomic status compared to other families in the area where you live?	What is your family’s religious affiliation?	What is your family’s religious affiliation?	What is your family’s religious affiliation?	If affiliation is Protestant, which Denomination?	If affiliation is Protestant, which Denomination?	If affiliation is Protestant, which Denomination?	If affiliation is Protestant, which Denomination?	How often do you attend church/mosque/synagogue/temple?	How often does your family members (Father/Mother/siblings attend church / mosque / synagogue / temple etc.?	How religious do you consider yourself to be?	How important is religion in your life?	a. I find meaning in my life experiences.	b. I have a sense of purpose.	c. I am happy about the person I have become.	d. I see the sacredness in everyday life.	e. I meditate to gain access to my inner spirit	f. I live in harmony with nature.	g. I believe there is a connection between all things that I cannot see but can sense.	h. My life is a process of becoming.	i. I believe in a Higher Power/Universal Intelligence.	j. I believe that all living creatures deserve respect.	k. The earth is sacred.	l. I value maintaining and nurturing my relationships with others.	m.I use silence to get in touch with myself.	n. I believe that nature should be respected.	o. I have a relationship with a Higher Power/Universal Intelligence.	p. My spirituality gives me inner strength.	q. I am able to receive love from others.	r. My faith in a Higher Power/Universal Intelligence helps me cope during challenges in my life.	s. I strive to correct the excesses in my own lifestyle patterns/practices.	t. I respect the diversity of people.	u. Prayer is an integral part of my spiritual nature.	v. At times, I feel at one with the universe.	w. I often take time to assess my life choices as a way of living my spirituality.	Your father
1	27	Female	Public school in urban area	Akan	Ghanaian	fourth year	2014	College of Health Science(Medicine/Clinical Sciences	50%-59%	Ga	A postgraduate	Tertiary	Only my mother	We have about the same amount of moneyas most	Christian	Christian (Protestant)	Christian (Protestant)	Pentecostal	Presbyterian	Presbyterian		Only on special occasions	Regular (weekly)	Somewhat religious	Somewhat important	Strongly Agree	Strongly Agree	Agree	Disagree	Strongly Agree		Strongly Agree	Strongly Agree	Strongly Agree	Strongly Agree	Strongly Agree	Strongly Agree	Strongly Disagree	Strongly Agree	Strongly Agree	Strongly Agree	Strongly Agree	Strongly Agree	Strongly Agree	Agree	Strongly Disagree	Mostly disagree	Disagree	Never
2	30	Female	Public school in urban area	Others	Ghanaian	Third year	2015	College of Health Science(Medicine/Clinical Sciences	75% or more	Other African Language specify:	First degree	Tertiary	Both my mother and father in the same household	We have about the same amount of moneyas most	Christian	Christian (Catholic)	Christian (Catholic)					Regular (weekly)	Regular (weekly)	Extremely religious	Extremely important	Strongly Agree	Strongly Agree	Strongly Agree	Agree	Agree	Agree	Agree	Agree	Strongly Agree	Agree	Strongly Agree	Agree	Agree	Strongly Agree	Strongly Agree	Strongly Agree	Strongly Agree	Strongly Agree	Agree	Agree	Strongly Agree	Agree	Strongly Agree	Sometimes
3	22	Female	Public school in rural area	Akan	Ghanaian	Third year	2014	College of Basic and Applied Sciences(Agriculture/Veterinary Sciences/Biological/Physical Sciences)	60%-69%	Twi	First degree	Secondary Education	Only my father	We are richer than most	Christian	Christian (Protestant)	Christian (Protestant)	Baptist	Pentecostal	Pentecostal	Pentecostal	Frequent attendance	Frequent attendance	Extremely religious	Extremely important	Strongly Agree	Strongly Agree	Strongly Agree	Strongly Agree	Strongly Agree	Strongly Agree	Agree	Agree	Agree	Strongly Agree	Mostly disagree	Agree	Agree	Agree	Strongly Agree	Strongly Agree	Agree	Agree	Agree	Strongly Agree	Agree	Agree	Agree	Rarely
4	21	Female	Public school in urban area	Akan	Ghanaian	Third year	2014	College of Basic and Applied Sciences(Agriculture/Veterinary Sciences/Biological/Physical Sciences)	60%-69%	Twi	College Diploma	Tertiary	Only my mother	We are richer than most	Christian	Christian (Catholic)	Christian (Catholic)					Regular (weekly)	Regular (weekly)	Very religious	Very important		Strongly Agree	Strongly Agree	Strongly Agree	Strongly Agree	Strongly Agree	Strongly Agree	Strongly Agree	Strongly Agree	Strongly Agree	Strongly Agree	Strongly Agree	Strongly Agree	Strongly Agree	Strongly Agree	Strongly Agree	Strongly Agree	Strongly Agree	Strongly Agree	Strongly Agree	Strongly Agree	Strongly Agree	Agree	Often
5	36	Female	Public school in urban area	Akan	Ghanaian	Third year	2015	College of Health Science(Medicine/Clinical Sciences	75% or more	Other African Language specify:	None/No education	No education	No parents or guardians (I live alone)	We are richer than most	Christian	Christian (Protestant)	Christian (Protestant)	Pentecostal	Pentecostal	Pentecostal		Frequent attendance	Fairly Regular (Almost weekly)	Moderately religious	Extremely important	Mostly disagree	Mostly Agree	Mostly Agree	Agree	Agree	Agree	Agree	Agree	Strongly Agree	Strongly Agree	Agree	Agree	Mostly Agree	Agree	Strongly Agree	Strongly Agree	Mostly Agree	Strongly Agree	Strongly Agree	Agree	Strongly Agree	Agree	Strongly Agree	Not Applicable
6	29	Male	Public school in rural area	Others	Ghanaian	Second year	2015	College of Health Science(Medicine/Clinical Sciences	75% or more	Other African Language specify:	First degree	Primary education	No parents or guardians (I live alone)	We are richer than most	Muslim	Muslim	Muslim					Regular (weekly)	Fairly Regular (Almost weekly)	Very religious	Refused to answer	Strongly Agree	Strongly Agree	Strongly Agree	Strongly Agree	Agree	Strongly Agree	Agree	Disagree	Strongly Agree	Strongly Agree	Strongly Agree	Agree	Strongly Agree	Strongly Agree	Strongly Agree	Strongly Agree	Mostly Agree	Strongly Agree	Strongly Agree	Strongly Agree	Strongly Agree	Disagree	Mostly Agree	Not Applicable
7	20	Female	Public school in urban area	Akan	Ghanaian	Third year	2014	College of Basic and Applied Sciences(Agriculture/Veterinary Sciences/Biological/Physical Sciences)	70%-74%	Other African Language specify:	College Diploma	Secondary Education	Both my mother and father in the same household	We are richer than most	Christian	Christian (Protestant)	Christian (Protestant)	Pentecostal	Pentecostal	Pentecostal		Fairly Regular (Almost weekly)	Fairly Regular (Almost weekly)	Very religious	Extremely important	Mostly Agree	Strongly Agree	Mostly Agree	Mostly disagree	Mostly disagree	Mostly Agree	Mostly disagree	Mostly Agree		Agree	Mostly Agree	Agree	Agree	Agree		Agree	Mostly Agree	Agree	Mostly Agree	Agree	Agree	Agree	Agree	Sometimes
8	32	Male	Public school in urban area	Akan	Ghanaian	Third year	2015		70%-74%	Twi	Completed secondary School (SSS/ A' level)	Tertiary	No parents or guardians (I live alone)	We are richer than most	Christian	Christian (Protestant)	Christian (Protestant)	Pentecostal	Pentecostal	Pentecostal		Frequent attendance	Frequent attendance	Very religious	Extremely important	Strongly Agree	Strongly Agree	Strongly Agree	Disagree	Mostly Agree	Mostly Agree	Mostly Agree	Mostly Agree	Strongly Agree	Strongly Agree	Mostly Agree	Strongly Agree	Strongly Agree	Strongly Agree	Strongly Agree	Strongly Agree	Mostly Agree	Strongly Agree	Strongly Agree	Strongly Agree	Strongly Agree	Mostly Agree	Mostly Agree	Never
9	34	Female	Private school	Akan	Ghanaian	Second year	2015	College of Health Science(Medicine/Clinical Sciences	60%-69%	Twi	Primary education(some or complete)	Primary education	Both my mother and father in the same household	We have about the same amount of moneyas most	Christian	Christian (Protestant)	Christian (Protestant)	Pentecostal	Pentecostal	Pentecostal	Pentecostal	Fairly Regular (Almost weekly)	Fairly Regular (Almost weekly)	Moderately religious	Very important	Mostly disagree	Mostly disagree	Mostly disagree	Mostly disagree	Mostly disagree	Mostly disagree	Mostly disagree	Mostly disagree	Mostly disagree	Mostly disagree	Mostly disagree	Mostly disagree	Mostly disagree	Mostly disagree	Mostly disagree	Mostly disagree	Mostly disagree	Mostly disagree	Mostly disagree	Mostly disagree	Mostly disagree	Mostly disagree	Mostly disagree	Sometimes
10	27	Female	Public school in urban area	Ga-Adangbe	Ghanaian	Third year	2015	College of Health Science(Medicine/Clinical Sciences	75% or more	Ga	A postgraduate	Secondary Education	Both my mother and father in the same household	We have about the same amount of moneyas most	Christian	Christian (Catholic)	Christian (Catholic)					Fairly Regular (Almost weekly)	Regular (weekly)	Moderately religious	Extremely important	Strongly Agree	Strongly Agree	Strongly Agree	Strongly Agree	Strongly Agree	Strongly Agree	Strongly Agree	Strongly Agree	Strongly Agree	Strongly Agree	Strongly Agree	Strongly Agree	Strongly Agree	Strongly Agree	Strongly Agree	Strongly Agree	Strongly Agree	Strongly Agree	Strongly Agree	Strongly Agree	Strongly Agree	Strongly Agree	Strongly Agree	Rarely
11	28	Female	Public school in rural area	Akan	Ghanaian	Third year	2015	College of Health Science(Medicine/Clinical Sciences	70%-74%	Twi	None/No education	No education	No parents or guardians (I live alone)	We have about the same amount of moneyas most	Christian	Christian (Catholic)	Christian (Protestant)				Presbyterian	Regular (weekly)		Very religious	Extremely important	Strongly Agree	Strongly Agree	Strongly Agree	Strongly Agree	Strongly Agree	Strongly Agree	Strongly Agree	Agree	Strongly Agree	Strongly Agree	Strongly Agree	Strongly Agree	Strongly Agree	Strongly Agree	Strongly Agree	Strongly Agree	Mostly Agree	Strongly Agree	Mostly Agree	Strongly Agree	Strongly Agree	Mostly Agree	Mostly Agree	Not Applicable
12	45	Female	Public school in rural area	Others	Ghanaian	fourth year	2013	College of Health Science(Medicine/Clinical Sciences	70%-74%	English	None/No education	No education	Both my mother and father in the same household	We are richer than most	Christian	Muslim	Muslim	Baptist				Frequent attendance	Frequent attendance	Moderately religious	Extremely important	Strongly Agree	Agree	Strongly Agree	Strongly Agree	Strongly Agree	Mostly Agree	Mostly Agree	Agree	Strongly Agree	Strongly Agree	Mostly Agree	Agree	Agree	Strongly Agree	Strongly Agree	Strongly Agree	Mostly Agree	Mostly Agree	Agree	Mostly Agree	Strongly Agree		Strongly Agree	Never
13	45	Male	Public school in urban area	Akan	Ghanaian	fourth year	2014	College of Health Science(Medicine/Clinical Sciences	70%-74%	Twi	None/No education	No education	No parents or guardians (I live alone)	We are richer than most	Christian			Presbyterian				Frequent attendance	Frequent attendance	Very religious	Very important	Agree	Strongly Agree	Strongly Agree	Agree	Strongly Agree	Agree	Strongly Agree	Strongly Disagree	Strongly Agree	Strongly Agree	Strongly Agree	Strongly Agree	Strongly Agree	Strongly Agree	Strongly Agree	Strongly Agree	Agree	Strongly Agree	Strongly Disagree	Strongly Agree	Strongly Agree	Agree	Strongly Agree	Not Applicable
14	33	Male	Public school in rural area	Akan	Ghanaian	fourth year	2014	College of Health Science(Medicine/Clinical Sciences	75% or more	Twi	None/No education	No education	No parents or guardians (I live alone)	We are richer than most	Christian	Christian (Catholic)	Christian (Catholic)					Regular (weekly)	Regular (weekly)	Very religious	Extremely important	Strongly Agree	Strongly Agree	Strongly Agree	Strongly Agree	Agree	Strongly Agree	Strongly Agree	Disagree	Strongly Agree	Strongly Agree	Strongly Agree	Strongly Agree	Agree	Strongly Agree	Strongly Agree	Strongly Agree	Strongly Agree	Strongly Agree	Agree	Strongly Agree	Strongly Agree	Agree	Strongly Agree	Sometimes
15	30	Female	Public school in urban area	Others	Ghanaian	fourth year	2014	College of Health Science(Medicine/Clinical Sciences	75% or more	English	None/No education	No education	Both my mother and father in the same household	We are richer than most	Christian	Muslim	Christian (Protestant)	Presbyterian		Presbyterian	Presbyterian	Fairly Regular (Almost weekly)	Frequent attendance	Moderately religious	Very important	Strongly Disagree	Strongly Disagree	Strongly Disagree	Disagree	Strongly Disagree	Strongly Disagree	Strongly Disagree	Disagree	Strongly Disagree	Strongly Disagree	Strongly Disagree	Disagree	Disagree	Strongly Disagree	Disagree	Disagree	Disagree	Disagree	Strongly Disagree	Mostly disagree	Disagree	Disagree	Mostly disagree	Never
16	29	Male	Public school in urban area	Others	Ghanaian	fourth year	2014	College of Health Science(Medicine/Clinical Sciences	75% or more	Other African Language specify:	None/No education	No education	Both my mother and father in the same household	We are richer than most	Christian	Christian (Protestant)	Traditional African	Presbyterian	Presbyterian			Regular (weekly)	Fairly Regular (Almost weekly)	Very religious	Extremely important	Mostly disagree	Disagree	Disagree	Mostly disagree	Mostly disagree	Mostly disagree	Disagree	Mostly Agree	Mostly Agree	Mostly Agree	Disagree	Mostly disagree	Disagree	Mostly disagree	Disagree	Disagree	Mostly disagree	Mostly disagree	Mostly Agree	Agree	Agree	Mostly Agree	Mostly Agree	Sometimes
17	33	Female	Public school in urban area	Akan	Ghanaian	fourth year	2014	College of Health Science(Medicine/Clinical Sciences	70%-74%	Twi	A postgraduate	Secondary Education	No parents or guardians (I live alone)	We are richer than most	Christian	Christian (Protestant)	Other Specify (specify	Independent	Presbyterian			Regular (weekly)	Regular (weekly)	Very religious	Extremely important	Mostly Agree	Agree	Agree	Mostly Agree	Agree	Mostly Agree	Strongly Agree	Mostly Agree	Strongly Agree	Mostly Agree	Agree	Mostly Agree	Agree	Agree	Strongly Agree	Strongly Agree	Agree	Strongly Agree	Mostly Agree	Agree	Agree	Mostly Agree	Mostly Agree	Never
18	32	Male	Public school in urban area	Ewe	Ghanaian	Third year	2014	College of Health Science(Medicine/Clinical Sciences	70%-74%	Ewe	College Diploma	Primary education	Both my mother and father in the same household	We are richer than most	Christian	Christian (Protestant)	Christian (Protestant)	Pentecostal	Pentecostal	Pentecostal		Fairly Regular (Almost weekly)	Fairly Regular (Almost weekly)	Moderately religious	Very important	Agree	Agree	Strongly Agree	Agree	Agree	Agree	Strongly Agree	Agree	Agree	Agree	Agree	Agree	Agree	Agree	Agree	Mostly Agree	Agree	Agree	Mostly Agree	Strongly Agree	Agree	Agree		Sometimes
19	34	Female	Public school in urban area	Akan	Ghanaian	fourth year	2014	College of Health Science(Medicine/Clinical Sciences	70%-74%	Twi	College Diploma	Primary education	Both my mother and father in the same household	We are richer than most	Christian	Christian (Protestant)	No religious affiliation	Presbyterian	Presbyterian			Fairly Regular (Almost weekly)	Regular (weekly)	Very religious	Extremely important	Agree	Strongly Agree	Mostly Agree	Mostly Agree	Disagree	Agree	Agree	Mostly Agree	Strongly Agree	Agree	Mostly disagree	Strongly Agree	Strongly Agree	Mostly Agree	Agree	Agree	Strongly Agree	Strongly Agree	Strongly Agree	Strongly Agree	Strongly Agree	Mostly Agree	Strongly Agree	Often
20	28	Female	Public school in urban area	Ewe	Ghanaian	fourth year	2014	College of Health Science(Medicine/Clinical Sciences	75% or more	Ewe	Completed secondary School (SSS/ A' level)	Secondary Education	Both my mother and father in the same household	We have about the same amount of moneyas most	Christian	Christian (Protestant)	Christian (Protestant)	Independent	Independent	Independent	Independent	Regular (weekly)	Regular (weekly)	Very religious	Very important	Agree	Strongly Agree	Agree	Mostly Agree	Agree	Agree	Strongly Agree	Strongly Agree	Strongly Agree	Agree	Mostly disagree	Agree	Agree	Agree	Agree	Strongly Agree	Mostly Agree	Strongly Agree	Agree	Strongly Agree	Strongly Agree	Agree	Mostly Agree	Sometimes
21	30	Female	Public school in urban area	Others	Ghanaian	fourth year	2014	College of Health Science(Medicine/Clinical Sciences	70%-74%	Other African Language specify:	None/No education	No education	Only my mother	We have about the same amount of moneyas most	Christian	Christian (Catholic)	Muslim					Occasionally (several times a year)	Frequent attendance	Very religious	Extremely important	Strongly Agree	Agree	Strongly Agree	Strongly Agree	Agree	Mostly Agree	Strongly Agree	Strongly Agree	Strongly Agree	Strongly Agree	Strongly Agree	Strongly Agree	Strongly Agree	Strongly Agree	Agree	Strongly Agree	Strongly Agree	Strongly Agree	Strongly Agree	Strongly Agree	Strongly Agree	Mostly Agree	Agree	Never
22	21	Female	Public school in rural area	Ewe	Ghanaian	fourth year	2013	College of Health Science(Medicine/Clinical Sciences	70%-74%	Ewe	A postgraduate	Primary education	Both my mother and father in the same household	We are richer than most	Christian	Christian (Protestant)	Christian (Protestant)	Evangelical	Evangelical	Evangelical		Regular (weekly)	Regular (weekly)	Not religious at all	Not at all important	Strongly Agree	Strongly Agree	Strongly Agree	Mostly Agree	Mostly Agree	Strongly Disagree	Strongly Disagree	Strongly Disagree	Strongly Disagree	Mostly Agree	Strongly Disagree	Strongly Agree	Strongly Disagree	Disagree	Strongly Disagree	Strongly Agree	Strongly Agree	Strongly Disagree	Mostly Agree	Strongly Agree	Strongly Agree	Disagree	Strongly Agree	Never
23	24	Male	Public school in urban area	Ga-Adangbe	Ghanaian	fourth year	2013	College of Health Science(Medicine/Clinical Sciences	75% or more	Ga	Some secondary education but not completered	Secondary Education	Both my mother and father in the same household	We are poorer than most	Muslim	Christian (Protestant)	Muslim		Pentecostal			Frequent attendance	Frequent attendance	Moderately religious	Extremely important	Agree	Agree	Agree	Agree	Disagree	Mostly Agree	Agree	Agree	Strongly Agree	Strongly Agree	Agree	Agree	Mostly Agree	Agree	Agree	Agree	Agree	Strongly Agree	Agree	Agree	Agree	Mostly disagree	Mostly Agree	Rarely
24	24	Male	Public school in urban area	Others	Ghanaian	fourth year	2013	College of Health Science(Medicine/Clinical Sciences	60%-69%	Twi	Completed secondary School (SSS/ A' level)	Secondary Education	Both my mother and father in the same household	We are richer than most	Christian	Christian (Protestant)	Christian (Protestant)	Pentecostal	Pentecostal	Pentecostal	Pentecostal	Frequent attendance	Frequent attendance	Very religious	Extremely important	Strongly Agree	Strongly Agree	Agree	Agree	Agree	Strongly Agree	Strongly Agree	Strongly Agree	Strongly Agree	Strongly Agree	Strongly Agree	Strongly Agree	Strongly Agree	Strongly Agree	Strongly Agree	Strongly Agree	Agree	Strongly Agree	Strongly Agree	Strongly Agree	Strongly Agree	Strongly Agree	Strongly Agree	Sometimes
25	22	Female	Public school in urban area	Akan	Ghanaian	fourth year	2013	College of Health Science(Medicine/Clinical Sciences	70%-74%	Twi	A postgraduate	Tertiary	Both my mother and father in the same household	We are richer than most	Christian	Christian (Protestant)	Christian (Protestant)	Presbyterian	Presbyterian	Presbyterian		Regular (weekly)	Regular (weekly)	Very religious	Very important	Agree	Agree	Disagree	Agree	Agree	Agree	Agree	Agree	Agree	Agree	Agree	Strongly Agree	Strongly Agree	Agree	Strongly Agree	Strongly Agree	Agree	Strongly Agree	Strongly Agree	Agree	Strongly Agree	Disagree	Agree	Sometimes
26	21	Male	Private school	Others	Ghanaian	fourth year	2013	College of Health Science(Medicine/Clinical Sciences	70%-74%	Other African Language specify:	A postgraduate	Tertiary	Both my mother and father in the same household	We have about the same amount of moneyas most	Christian	Christian (Catholic)	Christian (Catholic)					Regular (weekly)	Frequent attendance	Not religious at all	Not at all important	Strongly Agree	Strongly Agree	Strongly Agree	Strongly Agree	Strongly Agree	Mostly Agree	Strongly Agree	Strongly Agree	Strongly Agree	Mostly Agree	Disagree	Strongly Agree	Strongly Agree	Mostly Agree	Strongly Agree	Strongly Agree	Strongly Agree	Strongly Agree	Strongly Agree	Strongly Agree	Strongly Agree	Strongly Disagree	Strongly Agree	Sometimes
27	19	Female	Public school in urban area	Others	Ghanaian	Third year	2014	College of Health Science(Medicine/Clinical Sciences	60%-69%	English	A postgraduate	Secondary Education	Both my mother and father in the same household	We have about the same amount of moneyas most	Christian	Christian (Protestant)	Christian (Protestant)	Methodist	Methodist	Methodist		Frequent attendance	Frequent attendance	Moderately religious	Extremely important	Agree	Strongly Agree	Mostly Agree	Mostly disagree	Agree	Agree	Strongly Agree	Agree	Strongly Agree	Agree	Mostly Agree	Strongly Agree	Strongly Agree	Strongly Agree	Strongly Agree	Strongly Agree	Agree	Strongly Agree	Mostly disagree	Strongly Agree	Agree	Mostly Agree	Agree	Sometimes
28	19	Female	Public school in urban area	Others	Ghanaian	Second year	2016	College of Health Science(Medicine/Clinical Sciences	75% or more	Twi	First degree	Tertiary	Both my mother and father in the same household	We have about the same amount of moneyas most	Christian	Christian (Catholic)	Christian (Catholic)					Regular (weekly)	Regular (weekly)	Not religious at all	Extremely important	Strongly Agree	Strongly Agree	Agree	Strongly Agree	Mostly Agree	Mostly Agree	Mostly Agree	Strongly Agree	Strongly Agree	Mostly Agree	Mostly Agree	Strongly Agree	Strongly Agree	Agree	Strongly Agree	Strongly Agree	Agree	Strongly Agree	Mostly Agree	Agree	Strongly Agree	Mostly Agree	Mostly Agree	Sometimes
29	19	Female	Public school in urban area	Ewe	Ghanaian	Second year	2015	College of Health Science(Medicine/Clinical Sciences	70%-74%	Ewe	First degree	Tertiary	Both my mother and father in the same household	We have about the same amount of moneyas most	Christian	Christian (Protestant)	Christian (Protestant)	Presbyterian	Presbyterian	Presbyterian		Regular (weekly)	Fairly Regular (Almost weekly)	Very religious	Extremely important	Strongly Agree	Strongly Agree	Strongly Agree	Strongly Agree	Agree	Agree	Strongly Agree	Strongly Agree	Strongly Agree	Strongly Agree	Mostly Agree	Strongly Agree	Strongly Agree	Strongly Agree	Agree	Strongly Agree	Agree	Strongly Agree	Strongly Agree	Strongly Agree	Agree	Mostly Agree	Strongly Agree	Sometimes
30	19	Male	Public school in urban area	Akan	Ghanaian	Second year	2015	College of Health Science(Medicine/Clinical Sciences	75% or more	Twi	First degree	Secondary Education	Both my mother and father in the same household	We are richer than most	Christian	Christian (Protestant)	Christian (Protestant)	Pentecostal	Pentecostal	Pentecostal	Pentecostal	Regular (weekly)	Regular (weekly)	Very religious	Extremely important	Strongly Agree	Strongly Agree	Strongly Agree	Agree	Agree	Agree	Strongly Agree	Strongly Agree	Strongly Agree	Strongly Agree	Strongly Agree	Strongly Agree	Strongly Agree	Strongly Agree	Strongly Agree	Strongly Agree	Agree	Strongly Agree	Strongly Agree	Strongly Agree	Strongly Agree	Disagree	Agree	Rarely
31	19	Male	Public school in urban area	Ga-Adangbe	Ghanaian	Second year	2015	College of Health Science(Medicine/Clinical Sciences	70%-74%	English	A postgraduate	Tertiary	Both my mother and father in the same household	We have about the same amount of moneyas most		Christian (Protestant)	Christian (Protestant)	Independent	Independent	Independent	Independent	Fairly Regular (Almost weekly)	Occasionally (several times a year)	Moderately religious	Extremely important	Strongly Agree	Agree	Agree	Mostly Agree	Strongly Disagree	Strongly Disagree	Mostly disagree	Strongly Agree	Strongly Agree	Mostly Agree	Mostly Agree	Agree	Strongly Agree	Agree	Agree	Mostly Agree	Strongly Agree	Agree	Mostly Agree	Strongly Agree	Agree	Mostly disagree	Strongly Agree	Never
32	18	Male	Public school in urban area	Akan	Ghanaian	Second year	2015	College of Health Science(Medicine/Clinical Sciences	60%-69%	Twi	Primary education(some or complete)	Secondary Education	Both my mother and father in the same household	We are richer than most	Christian	Christian (Protestant)	Christian (Protestant)	Independent	Independent	Independent		Frequent attendance	Frequent attendance	Very religious	Extremely important	Strongly Agree	Agree	Strongly Agree	Mostly Agree	Strongly Agree	Strongly Agree	Agree	Strongly Agree	Strongly Agree	Strongly Agree	Mostly disagree	Agree	Agree	Mostly Agree	Agree	Strongly Agree	Strongly Agree	Strongly Agree	Agree	Agree	Strongly Agree	Mostly Agree	Strongly Agree	Always
33	21	Male	Public school in urban area	Akan	Ghanaian	Second year	2015	College of Health Science(Medicine/Clinical Sciences	70%-74%	Twi	A postgraduate	Secondary Education	Both my mother and father in the same household	We are richer than most	Christian	Christian (Protestant)	Christian (Protestant)	Pentecostal	Pentecostal	Pentecostal	Pentecostal	Regular (weekly)	Regular (weekly)	Somewhat religious	Very important	Strongly Agree	Agree	Mostly Agree	Mostly disagree	Agree	Mostly Agree	Agree	Agree	Strongly Agree	Strongly Agree	Mostly Agree	Agree	Strongly Agree	Strongly Agree	Strongly Agree	Mostly Agree	Strongly Agree	Strongly Agree	Strongly Agree	Strongly Agree	Strongly Agree	Mostly Agree	Mostly Agree	Sometimes
34	23	Male	Public school in urban area	Akan	Ghanaian	Third year	2014	College of Health Science(Medicine/Clinical Sciences	75% or more	Twi	None/No education	Primary education	Guardian/foster parent who is not a relative	We have about the same amount of moneyas most	Christian	Christian (Catholic)	Muslim		Evangelical			Occasionally (several times a year)	Regular (weekly)	Very religious	Refused to answer	Strongly Agree	Strongly Agree	Strongly Agree	Agree	Strongly Disagree	Mostly Agree	Strongly Agree	Strongly Agree	Strongly Agree	Strongly Agree	Strongly Agree	Agree	Strongly Agree	Strongly Agree	Strongly Agree	Strongly Agree	Agree	Strongly Agree	Agree	Strongly Agree	Strongly Agree	Strongly Agree	Agree	Never
35	23	Male	Public school in urban area	Ewe	Ghanaian	Third year	2014	College of Health Science(Medicine/Clinical Sciences	70%-74%	English	First degree	Primary education	Guardian/foster parent who is not a relative	We have about the same amount of moneyas most		Christian (Protestant)	Christian (Protestant)	Pentecostal	Pentecostal	Pentecostal	Pentecostal	Fairly Regular (Almost weekly)	Regular (weekly)	Moderately religious	Very important	Agree	Agree	Strongly Agree	Mostly Agree	Mostly disagree	Agree	Mostly disagree	Agree	Mostly Agree	Strongly Agree	Agree	Agree	Disagree	Strongly Agree	Strongly Disagree	Strongly Agree	Mostly Agree	Strongly Agree	Mostly Agree	Mostly Agree	Agree	Mostly disagree	Mostly Agree	Never
36	21	Male	Public school in urban area	Akan	Ghanaian	Third year	2014	College of Health Science(Medicine/Clinical Sciences	70%-74%	Twi	Some secondary education but not completered	Secondary Education	Both my mother and father in the same household	We are richer than most	Christian	Christian (Protestant)	Christian (Protestant)	Pentecostal	Pentecostal	Pentecostal		Fairly Regular (Almost weekly)	Regular (weekly)	Moderately religious	Extremely important	Agree	Mostly Agree	Agree	Mostly Agree	Mostly disagree	Mostly Agree	Agree	Agree	Strongly Agree	Agree	Mostly Agree	Agree	Mostly Agree	Agree	Agree	Mostly Agree	Mostly Agree	Mostly Agree	Mostly disagree	Mostly Agree	Mostly Agree	Mostly disagree	Mostly Agree	Rarely
37	20	Female	Public school in urban area	Ga-Adangbe	Ghanaian	Third year	2014	College of Health Science(Medicine/Clinical Sciences	Not applicable	Ga	A postgraduate	Tertiary	Both my mother and father in the same household	We are richer than most	Christian	Christian (Protestant)	Christian (Protestant)	Presbyterian	Presbyterian	Presbyterian		Frequent attendance	Fairly Regular (Almost weekly)	Moderately religious	Extremely important	Strongly Agree	Strongly Agree	Strongly Agree	Strongly Agree	Agree	Agree	Strongly Agree	Agree	Strongly Agree	Strongly Agree	Mostly Agree	Strongly Agree	Strongly Agree	Strongly Agree	Strongly Agree	Strongly Agree	Strongly Agree	Strongly Agree	Strongly Agree	Strongly Agree	Strongly Agree	Mostly Agree	Strongly Agree	Sometimes
38	20	Female	Public school in urban area	Akan	Ghanaian	Third year	2014	College of Health Science(Medicine/Clinical Sciences	70%-74%	Twi	First degree	Tertiary	Both my mother and father in the same household	We have about the same amount of moneyas most	Christian	Christian (Protestant)	Christian (Protestant)	Independent	Independent	Independent		Regular (weekly)	Frequent attendance	Moderately religious	Extremely important	Mostly disagree	Mostly Agree	Mostly Agree	Agree	Disagree	Agree	Agree	Mostly disagree	Mostly Agree	Mostly Agree	Mostly Agree	Mostly Agree	Mostly Agree	Agree	Strongly Agree	Mostly Agree	Mostly Agree	Strongly Agree	Mostly disagree	Strongly Agree	Strongly Agree	Mostly Agree	Agree	Sometimes
39	22	Male	Public school in urban area	Akan	Ghanaian	Third year	2014	College of Health Science(Medicine/Clinical Sciences	70%-74%	Twi	A postgraduate	Primary education	Other relatives (aunt, uncle, grandparent)	We are richer than most	Christian	Muslim	Muslim					Fairly Regular (Almost weekly)	Regular (weekly)	Very religious	Very important	Strongly Agree	Mostly disagree	Disagree	Mostly disagree	Disagree	Mostly disagree	Mostly Agree	Agree	Mostly disagree	Strongly Agree	Strongly Agree	Disagree	Strongly Agree	Agree	Mostly disagree	Mostly Agree	Mostly Agree	Strongly Agree	Mostly disagree	Mostly Agree	Agree	Mostly Agree	Agree	Sometimes
40	19	Female	Public school in urban area	Akan	Ghanaian	Second year	2015	College of Basic and Applied Sciences(Agriculture/Veterinary Sciences/Biological/Physical Sciences)	60%-69%	English	A postgraduate	Tertiary	Both my mother and father in the same household	We have about the same amount of moneyas most	Christian	Christian (Protestant)	Christian (Protestant)	Independent	Independent	Independent		Frequent attendance	Frequent attendance	Very religious	Very important	Agree	Strongly Agree	Agree	Agree	Strongly Disagree	Strongly Disagree	Strongly Disagree	Mostly Agree	Strongly Agree	Disagree	Disagree	Mostly Agree	Strongly Disagree	Disagree	Agree	Mostly Agree	Mostly Agree	Agree		Mostly Agree	Strongly Agree	Strongly Disagree	Agree	Rarely
41	19	Female	Public school in urban area	Akan	Ghanaian	Third year	2014	College of Humanities/Social Sciences	75% or more	Twi	A postgraduate	Tertiary	Both my mother and father in the same household	We are richer than most	Christian	Christian (Protestant)	Christian (Protestant)	Presbyterian	Presbyterian	Presbyterian		Frequent attendance	Fairly Regular (Almost weekly)	Very religious	Extremely important	Strongly Agree	Strongly Agree	Strongly Agree	Agree	Mostly Agree	Agree	Strongly Agree	Strongly Agree	Strongly Agree	Strongly Agree	Agree	Strongly Agree	Disagree	Strongly Agree	Strongly Agree	Strongly Agree	Strongly Agree	Strongly Agree	Strongly Agree	Strongly Agree	Strongly Agree	Agree	Strongly Agree	Sometimes
42	20	Female	Public school in urban area	Others	Other (specify)	fourth year	2013	College of Education/Extra Mural/Distance Education	Not applicable	English	Completed secondary School (SSS/ A' level)	Tertiary	My mother and stepfather	We are poorer than most	Christian	Christian (Protestant)	Muslim	Baptist	Baptist			Frequent attendance	Frequent attendance	Moderately religious	Very important	Strongly Agree	Strongly Agree	Agree	Agree	Disagree	Disagree	Agree	Agree	Strongly Agree	Mostly Agree	Mostly Agree	Agree	Mostly disagree	Mostly Agree	Strongly Agree	Strongly Agree	Mostly disagree	Strongly Agree	Mostly Agree	Agree	Agree	Disagree	Mostly Agree	Never
43	18	Female	Public school in urban area	Akan	Ghanaian	Third year	2014	College of Humanities/Social Sciences	75% or more	Other European or non-African language specify:		Tertiary	Both my mother and father in the same household	We are richer than most			Christian (Protestant)	Methodist				Frequent attendance	Frequent attendance	Extremely religious	Extremely important	Agree	Agree	Agree	Agree	Agree	Agree	Agree	Agree	Agree	Agree	Agree	Agree	Agree	Agree	Agree	Agree	Agree	Agree	Agree	Agree	Agree	Agree	Agree	Never
44	20	Female	Public school in urban area	Akan	Ghanaian	Third year	2014	College of Basic and Applied Sciences(Agriculture/Veterinary Sciences/Biological/Physical Sciences)	40%-49%	Twi	Completed secondary School (SSS/ A' level)	Primary education	Both my mother and father in the same household	We are richer than most	Christian	Christian (Protestant)	Christian (Protestant)	Pentecostal	Pentecostal	Pentecostal	Pentecostal	Regular (weekly)	Regular (weekly)	Moderately religious	Very important	Strongly Agree	Agree	Strongly Agree	Mostly Agree	Agree	Agree	Mostly disagree	Agree	Mostly Agree	Agree	Mostly disagree	Mostly Agree	Strongly Agree	Mostly disagree	Mostly disagree	Strongly Agree	Strongly Agree	Strongly Agree	Strongly Agree	Strongly Agree	Agree	Mostly disagree	Strongly Agree	Never
45	23	Male	Private school	Akan	Ghanaian	Third year	2014	College of Humanities/Social Sciences	50%-59%	Ga	Primary education(some or complete)	Secondary Education	Only my father	We are richer than most	Christian	Christian (Protestant)	Christian (Protestant)	Pentecostal	Pentecostal	Pentecostal	Pentecostal	Regular (weekly)	Frequent attendance	Very religious	Extremely important	Agree	Strongly Agree	Strongly Agree	Mostly Agree	Agree	Agree	Disagree	Mostly Agree	Agree	Strongly Agree	Mostly Agree	Agree	Agree	Agree	Mostly Agree	Mostly Agree	Agree	Mostly Agree	Mostly Agree	Agree	Agree	Mostly Agree	Mostly Agree	Sometimes
46	22	Female	Public school in urban area	Akan	Ghanaian	Third year	2014	College of Humanities/Social Sciences	70%-74%	Twi	None/No education	Primary education	Both my mother and father in the same household	We have about the same amount of moneyas most	Christian	Christian (Protestant)	Christian (Catholic)	Independent	Independent			Fairly Regular (Almost weekly)	Fairly Regular (Almost weekly)	Moderately religious	Somewhat important	Strongly Agree	Strongly Agree	Strongly Agree	Agree	Agree	Agree	Strongly Agree	Agree	Strongly Agree	Strongly Agree	Mostly Agree	Agree	Agree	Agree	Agree	Agree	Strongly Agree	Strongly Agree	Agree	Agree	Strongly Agree	Mostly Agree	Agree	Never
47	20	Female	Public school in urban area	Others	Other (specify)	Third year	2014	College of Humanities/Social Sciences	Not applicable	English	College Diploma	Tertiary	Both my mother and father in the same household	We have about the same amount of moneyas most	Christian	Christian (Protestant)	No religious affiliation	Baptist	Baptist			Fairly Regular (Almost weekly)	Fairly Regular (Almost weekly)	Somewhat religious	Somewhat important	Strongly Disagree	Strongly Disagree	Disagree	Strongly Disagree	Mostly disagree	Strongly Disagree	Strongly Disagree	Strongly Disagree	Strongly Disagree	Strongly Disagree	Strongly Disagree	Strongly Disagree	Strongly Disagree	Strongly Disagree	Strongly Disagree	Strongly Disagree	Strongly Disagree	Strongly Disagree	Strongly Disagree	Disagree	Strongly Disagree	Strongly Disagree	Strongly Disagree	Never
48	22	Female	Public school in urban area	Ewe	Ghanaian	Third year	2014	College of Basic and Applied Sciences(Agriculture/Veterinary Sciences/Biological/Physical Sciences)	75% or more	Ewe	College Diploma	Secondary Education	Only my mother	We are richer than most	Christian	Christian (Protestant)	Christian (Protestant)	Evangelical	Pentecostal	Pentecostal		Regular (weekly)	Frequent attendance	Very religious	Extremely important	Agree	Strongly Agree	Agree		Strongly Agree	Agree	Agree	Agree	Strongly Agree	Agree	Strongly Disagree	Agree	Agree	Agree	Strongly Agree	Strongly Agree	Agree	Strongly Agree	Strongly Disagree	Mostly Agree	Strongly Agree	Agree	Agree	Never
49	23	Male	Public school in urban area	Ewe	Ghanaian	fourth year	2013	College of Health Science(Medicine/Clinical Sciences	70%-74%	English	First degree	Tertiary	Both my mother and father in the same household	We are richer than most	Christian	Christian (Protestant)	Christian (Protestant)	Baptist	Baptist	Baptist	Baptist	Regular (weekly)	Fairly Regular (Almost weekly)	Very religious	Extremely important	Strongly Agree	Strongly Agree	Agree	Agree	Strongly Agree	Strongly Agree	Strongly Agree	Strongly Agree	Strongly Agree	Strongly Agree	Strongly Agree	Strongly Agree	Mostly disagree	Mostly disagree	Strongly Agree	Strongly Agree	Agree	Strongly Agree	Strongly Agree	Strongly Agree	Strongly Agree	Strongly Agree	Agree	Rarely
50	23	Male	Public school in urban area	Others	Ghanaian	fourth year	2013	College of Health Science(Medicine/Clinical Sciences	60%-69%	Other African Language specify:	None/No education	No education	Both my mother and father in the same household	We are richer than most	Christian	Christian (Catholic)	Christian (Catholic)					Fairly Regular (Almost weekly)	Only on special occasions	Moderately religious	Very important	Agree	Agree	Mostly Agree	Mostly Agree	Agree	Strongly Agree	Agree	Mostly Agree	Agree	Strongly Agree	Strongly Disagree	Agree	Strongly Agree	Agree	Strongly Disagree	Agree	Agree	Agree	Mostly Agree	Mostly disagree	Strongly Agree	Strongly Disagree	Agree	Rarely
51	20	Male	Public school in rural area	Akan	Ghanaian	fourth year	2013	College of Health Science(Medicine/Clinical Sciences	75% or more	English	A postgraduate	Tertiary	Both my mother and father in the same household	We are richer than most	Christian	Christian (Protestant)	Christian (Protestant)	Methodist	Methodist	Methodist	Methodist	Fairly Regular (Almost weekly)	Regular (weekly)			Agree	Agree	Mostly Agree	Agree	Mostly Agree	Agree	Strongly Agree	Agree	Strongly Agree	Strongly Agree	Strongly Agree	Strongly Agree	Strongly Agree	Strongly Agree	Agree	Mostly Agree	Agree	Agree	Agree	Strongly Agree	Mostly Agree	Mostly disagree	Mostly disagree	Never
52	23	Female	Public school in urban area	Akan	Ghanaian	fourth year	2013	College of Health Science(Medicine/Clinical Sciences	60%-69%	Twi	First degree	Tertiary	Both my mother and father in the same household	We have about the same amount of moneyas most	Christian	Christian (Protestant)	Christian (Protestant)	Pentecostal	Pentecostal	Pentecostal	Pentecostal	Regular (weekly)	Regular (weekly)	Very religious	Refused to answer	Strongly Agree	Strongly Agree	Strongly Agree	Agree	Strongly Agree	Agree	Agree	Strongly Agree	Strongly Agree	Agree	Agree	Strongly Agree	Strongly Agree	Strongly Agree	Strongly Agree	Strongly Agree	Strongly Agree	Strongly Agree	Agree	Agree	Strongly Agree	Strongly Disagree	Strongly Agree	Rarely
53	20	Male	Public school in rural area	Akan	Ghanaian	fourth year	2013	College of Health Science(Medicine/Clinical Sciences	60%-69%	English	A postgraduate	Tertiary	Both my mother and father in the same household	We have about the same amount of moneyas most	Christian	Christian (Protestant)	Christian (Protestant)	Independent	Independent	Independent		Regular (weekly)	Regular (weekly)	Moderately religious	Very important	Agree	Strongly Agree	Mostly Agree	Mostly Agree	Mostly Agree	Agree	Mostly Agree	Mostly Agree	Strongly Agree	Mostly Agree	Mostly Agree	Agree	Mostly Agree	Strongly Agree	Strongly Agree	Strongly Agree	Strongly Agree	Strongly Agree	Mostly Agree		Agree	Mostly disagree	Mostly Agree	Sometimes
54	21	Male	Public school in urban area	Akan	Ghanaian	Third year	2014	College of Health Science(Medicine/Clinical Sciences	70%-74%	Twi	First degree	Tertiary	Both my mother and father in the same household	We are richer than most	Christian	Christian (Catholic)	Christian (Catholic)	Independent	Presbyterian			Fairly Regular (Almost weekly)	Fairly Regular (Almost weekly)	Moderately religious	Extremely important	Strongly Disagree	Strongly Disagree	Strongly Disagree	Strongly Disagree	Agree	Strongly Disagree	Strongly Disagree	Strongly Disagree	Strongly Disagree	Disagree	Disagree	Strongly Disagree	Strongly Disagree	Strongly Disagree	Agree	Strongly Disagree	Strongly Disagree	Agree	Agree	Agree	Mostly Agree	Strongly Disagree	Strongly Disagree	Rarely
55	22	Male	Public school in urban area	Akan	Ghanaian	Third year	2014	College of Health Science(Medicine/Clinical Sciences	60%-69%	English	First degree	Primary education	Both my mother and father in the same household	We are richer than most	Christian	Christian (Protestant)	Christian (Protestant)	Independent	Independent	Independent		Frequent attendance	Frequent attendance	Very religious	Extremely important	Strongly Agree	Strongly Agree	Strongly Agree	Strongly Agree	Strongly Agree	Strongly Agree	Mostly Agree	Strongly Agree	Agree	Strongly Agree	Mostly Agree	Agree	Mostly Agree	Agree	Agree	Strongly Agree	Agree	Strongly Agree	Agree	Agree	Strongly Agree	Mostly Agree	Agree	Sometimes
56	20	Male	Public school in urban area	Akan	Ghanaian	Third year	2014	College of Health Science(Medicine/Clinical Sciences	70%-74%	Twi	First degree	Tertiary	Both my mother and father in the same household	We are richer than most	Christian	Christian (Protestant)	Christian (Protestant)	Pentecostal	Pentecostal	Independent		Fairly Regular (Almost weekly)	Regular (weekly)	Moderately religious	Very important	Strongly Agree	Strongly Agree	Agree	Agree	Mostly Agree	Agree	Agree	Agree	Strongly Agree	Strongly Agree	Agree	Agree	Mostly Agree	Agree	Mostly Agree	Mostly Agree	Agree	Agree	Agree	Agree	Agree	Mostly Agree	Agree	Rarely
57	22	Male	Public school in urban area	Ga-Adangbe	Ghanaian	fourth year	2013	College of Health Science(Medicine/Clinical Sciences	70%-74%	English	First degree	Tertiary	Only my mother	We have about the same amount of moneyas most	Christian	Christian (Protestant)	Christian (Protestant)	Pentecostal	Presbyterian	Anglican		Fairly Regular (Almost weekly)	Fairly Regular (Almost weekly)	Moderately religious	Extremely important	Strongly Agree	Agree	Agree		Strongly Disagree	Mostly disagree	Disagree	Strongly Agree	Strongly Agree	Agree	Mostly disagree	Agree	Disagree	Strongly Agree	Strongly Agree	Agree	Agree	Agree	Agree	Mostly disagree	Strongly Agree	Strongly Disagree	Agree	Sometimes
58	21	Female	Public school in urban area	Others	Ghanaian	fourth year	2013	College of Health Science(Medicine/Clinical Sciences	60%-69%	Twi	A postgraduate	Tertiary	Both my mother and father in the same household	We have about the same amount of moneyas most	Christian	Christian (Protestant)	Christian (Protestant)	Methodist	Methodist	Methodist		Frequent attendance	Fairly Regular (Almost weekly)	Moderately religious	Extremely important	Agree	Agree	Mostly Agree	Mostly Agree	Mostly Agree	Mostly Agree	Mostly Agree	Strongly Agree	Strongly Disagree	Agree	Mostly Agree	Mostly Agree	Mostly Agree	Mostly Agree	Strongly Disagree	Mostly Agree	Mostly Agree	Strongly Disagree	Mostly Agree	Strongly Agree	Mostly Agree	Strongly Disagree	Agree	Rarely
59	22	Female	Public school in rural area	Ga-Adangbe	Ghanaian	fourth year	2013	College of Health Science(Medicine/Clinical Sciences	70%-74%	English	A postgraduate	Tertiary	Both my mother and father in the same household	We are richer than most	Christian	Christian (Protestant)	Christian (Protestant)	Pentecostal	Pentecostal	Pentecostal	Pentecostal	Regular (weekly)	Regular (weekly)	Extremely religious	Extremely important	Strongly Agree	Strongly Agree	Strongly Agree	Mostly Agree	Strongly Agree	Mostly Agree	Strongly Agree	Strongly Agree	Strongly Agree	Strongly Agree	Agree	Agree	Strongly Agree	Strongly Agree	Strongly Agree	Strongly Agree	Agree	Strongly Agree	Strongly Agree	Strongly Agree	Strongly Agree	Agree	Strongly Agree	Rarely
60	22	Male	Private school	Akan	Ghanaian	fourth year	2012	College of Health Science(Medicine/Clinical Sciences	60%-69%	English	College Diploma	Secondary Education	Both my mother and father in the same household	We are richer than most	Christian	Christian (Protestant)	Christian (Protestant)	Evangelical	Evangelical	Evangelical		Regular (weekly)	Regular (weekly)	Very religious	Extremely important	Strongly Agree	Strongly Agree	Agree	Mostly Agree	Strongly Agree	Mostly Agree	Agree	Agree	Strongly Agree	Strongly Agree	Disagree	Strongly Agree	Disagree	Agree	Strongly Agree	Strongly Agree	Strongly Agree	Strongly Agree	Mostly disagree	Agree	Strongly Agree	Disagree	Mostly disagree	Often
61	22	Male	Public school in urban area	Others	Ghanaian	fourth year	2013	College of Health Science(Medicine/Clinical Sciences	70%-74%	Mole/Dagbani	None/No education	No education	Only my father	We are poorer than most	Muslim	Muslim	Muslim					Frequent attendance	Frequent attendance	Moderately religious	Very important	Strongly Agree	Strongly Agree	Strongly Agree	Strongly Agree	Strongly Agree	Strongly Agree	Strongly Agree	Strongly Agree	Strongly Agree	Strongly Agree	Agree	Strongly Agree	Strongly Agree	Strongly Agree	Strongly Agree	Strongly Agree	Strongly Agree	Strongly Agree	Strongly Agree	Strongly Agree	Strongly Agree	Strongly Agree	Strongly Agree	Never
62	21	Female	Public school in urban area	Akan	Ghanaian	Third year	2014	College of Health Science(Medicine/Clinical Sciences	Not applicable	Twi	A postgraduate	Secondary Education	Both my mother and father in the same household	We have about the same amount of moneyas most	Christian	Christian (Protestant)	Christian (Protestant)	Methodist	Pentecostal	Methodist		Regular (weekly)	Regular (weekly)	Very religious	Extremely important	Agree	Agree	Agree	Mostly Agree	Agree	Agree	Mostly Agree	Mostly Agree	Strongly Agree	Mostly Agree	Mostly Agree	Strongly Agree	Strongly Agree	Mostly Agree	Strongly Agree	Strongly Agree	Agree	Strongly Agree	Agree	Mostly Agree	Strongly Agree	Mostly Agree	Strongly Agree	Sometimes
63	18	Female	Public school in urban area	Akan	Ghanaian	Second year	2015	College of Health Science(Medicine/Clinical Sciences	70%-74%	Twi			Both my mother and father in the same household	We have about the same amount of moneyas most	Christian	Christian (Protestant)	Christian (Protestant)	Pentecostal	Pentecostal	Pentecostal	Pentecostal	Regular (weekly)	Regular (weekly)	Very religious	Very important	Agree	Agree	Agree	Mostly Agree	Mostly Agree	Mostly Agree	Mostly Agree	Mostly Agree	Agree	Mostly Agree	Mostly disagree	Mostly Agree	Mostly Agree	Mostly Agree	Mostly Agree	Mostly Agree	Mostly Agree	Strongly Agree	Mostly Agree	Mostly Agree	Strongly Agree	Mostly disagree	Mostly Agree	Rarely
64	19	Female	Public school in urban area	Akan	Ghanaian	Second year	2015	College of Health Science(Medicine/Clinical Sciences	70%-74%	English	A postgraduate	Tertiary	Both my mother and father in the same household	We are richer than most	Christian	Christian (Protestant)	Christian (Protestant)	Baptist	Baptist	Baptist	Baptist	Fairly Regular (Almost weekly)	Fairly Regular (Almost weekly)	Moderately religious	Very important	Agree	Agree	Agree	Mostly Agree	Agree	Mostly Agree	Strongly Agree	Mostly disagree	Strongly Agree	Agree	Mostly Agree	Strongly Agree	Mostly Agree	Mostly Agree	Strongly Agree	Strongly Agree	Strongly Agree	Strongly Agree	Disagree	Strongly Agree	Strongly Agree	Mostly Agree	Mostly Agree	Rarely
65	21	Female	Public school in urban area	Akan	Ghanaian	Second year	2015	College of Health Science(Medicine/Clinical Sciences	60%-69%	Twi	Completed secondary School (SSS/ A' level)	No education	Other relatives (aunt, uncle, grandparent)	We have about the same amount of moneyas most	Christian	Christian (Catholic)	No religious affiliation					Fairly Regular (Almost weekly)	Fairly Regular (Almost weekly)	Moderately religious	Very important	Strongly Agree	Strongly Agree	Strongly Agree	Agree	Agree	Strongly Agree	Agree	Strongly Agree	Strongly Agree	Strongly Agree	Agree	Strongly Agree	Agree	Strongly Agree	Strongly Agree	Strongly Agree	Strongly Agree	Strongly Agree	Agree	Strongly Agree	Strongly Agree	Agree	Strongly Agree	Sometimes
66	18	Male	Public school in urban area	Akan	Ghanaian	Second year	2016	College of Health Science(Medicine/Clinical Sciences	70%-74%	English	A postgraduate	Tertiary	Both my mother and father in the same household	We are poorer than most	Christian	Christian (Protestant)	Christian (Protestant)	Methodist	Methodist	Methodist		Fairly Regular (Almost weekly)	Regular (weekly)	Somewhat religious	Very important	Mostly Agree	Agree	Mostly disagree	Disagree	Strongly Disagree	Disagree	Agree	Agree	Strongly Agree	Strongly Disagree	Strongly Disagree	Mostly disagree	Strongly Disagree	Strongly Disagree	Strongly Disagree	Strongly Disagree	Strongly Disagree	Strongly Disagree	Strongly Disagree	Mostly Agree	Agree	Strongly Disagree	Mostly disagree	Never
67	19	Female	Public school in urban area	Ewe	Ghanaian	Second year	2015	College of Health Science(Medicine/Clinical Sciences	Not applicable	Twi	First degree	Tertiary	Both my mother and father in the same household	We are richer than most	Christian	Christian (Protestant)	Christian (Protestant)	Independent	Independent	Independent		Fairly Regular (Almost weekly)	Fairly Regular (Almost weekly)	Moderately religious	Extremely important	Agree	Agree	Agree	Agree	Agree			Agree	Agree	Agree	Agree	Agree	Mostly disagree	Agree	Agree	Agree	Agree	Agree	Disagree	Agree	Agree	Mostly disagree	Agree	Sometimes
68	19	Female	Public school in urban area	Akan	Ghanaian	Second year	2015	College of Health Science(Medicine/Clinical Sciences	75% or more	English	A postgraduate	Tertiary	Both my mother and father in the same household	We have about the same amount of moneyas most	Christian	Christian (Catholic)	Christian (Catholic)		Pentecostal			Frequent attendance	Regular (weekly)	Moderately religious	Extremely important	Strongly Agree	Strongly Agree	Agree	Agree	Agree	Agree	Agree	Agree	Strongly Agree	Agree	Mostly Agree	Strongly Agree	Mostly Agree	Mostly Agree	Strongly Agree	Agree	Agree	Strongly Agree	Agree	Agree	Agree	Agree	Agree	Rarely
69	20	Male	Public school in urban area	Akan	Ghanaian	Second year	2015	College of Health Science(Medicine/Clinical Sciences	75% or more	Twi	College Diploma	Secondary Education	Both my mother and father in the same household	We are richer than most	Christian	Christian (Protestant)	Christian (Protestant)	Presbyterian	Presbyterian	Presbyterian	Baptist	Fairly Regular (Almost weekly)	Fairly Regular (Almost weekly)	Extremely religious	Extremely important	Strongly Agree	Strongly Agree	Strongly Agree	Strongly Agree	Strongly Agree	Agree	Strongly Agree	Strongly Agree	Disagree	Disagree	Disagree	Mostly Agree	Strongly Agree	Mostly Agree	Mostly Agree	Strongly Agree	Mostly Agree	Agree	Strongly Agree	Agree	Strongly Agree	Mostly Agree	Mostly Agree	Often
70	19	Female	Public school in urban area	Akan	Ghanaian	Second year	2015	College of Health Science(Medicine/Clinical Sciences	Not applicable	English	A postgraduate	Tertiary	Both my mother and father in the same household	We are richer than most	Christian	Christian (Protestant)	Christian (Protestant)	Methodist	Methodist	Methodist		Regular (weekly)	Fairly Regular (Almost weekly)	Very religious	Extremely important		Agree	Agree	Agree	Agree	Agree	Strongly Agree	Strongly Agree	Strongly Agree	Agree	Mostly Agree	Strongly Agree	Agree	Agree	Strongly Agree	Strongly Agree	Strongly Agree	Strongly Agree	Strongly Agree	Agree	Strongly Agree	Strongly Disagree	Agree	Rarely
71	19	Female	Public school in urban area	Akan	Ghanaian	Second year	2015	College of Health Science(Medicine/Clinical Sciences	70%-74%	English	A postgraduate	Tertiary	Both my mother and father in the same household	We are richer than most	Christian	Christian (Catholic)	Christian (Catholic)					Frequent attendance	Fairly Regular (Almost weekly)	Moderately religious	Very important	Agree	Agree	Agree	Agree	Mostly Agree	Agree	Strongly Agree	Strongly Agree	Strongly Agree	Strongly Agree	Strongly Disagree	Strongly Agree	Disagree	Mostly Agree	Strongly Agree	Strongly Agree	Agree	Strongly Agree	Agree	Agree	Strongly Agree	Disagree	Strongly Agree	Never
72	19	Female	Public school in urban area	Akan	Ghanaian	Second year	2015	College of Health Science(Medicine/Clinical Sciences		Twi	A postgraduate	Secondary Education	Both my mother and father in the same household	We are richer than most	Christian	Christian (Protestant)	Christian (Protestant)	Pentecostal	Pentecostal	Pentecostal	Pentecostal	Regular (weekly)	Regular (weekly)	Very religious	Very important	Agree	Agree	Agree	Mostly Agree	Agree		Mostly Agree	Agree	Agree	Mostly Agree	Mostly Agree	Agree	Disagree	Mostly Agree		Mostly Agree	Strongly Agree	Mostly Agree	Agree	Strongly Agree	Agree	Mostly Agree	Agree	Rarely
73	22	Female	Public school in urban area	Others	Ghanaian	fourth year	2013	College of Health Science(Medicine/Clinical Sciences	70%-74%	Ewe	First degree	Secondary Education	Only my mother	We have about the same amount of moneyas most	Christian	Christian (Protestant)	Christian (Catholic)	Pentecostal	Pentecostal			Fairly Regular (Almost weekly)	Fairly Regular (Almost weekly)	Very religious	Extremely important	Strongly Agree	Strongly Agree	Agree	Strongly Agree	Strongly Agree	Agree	Agree	Strongly Agree	Strongly Agree	Agree	Strongly Agree	Strongly Agree	Agree	Agree	Strongly Agree	Strongly Agree	Agree	Strongly Agree	Mostly disagree	Mostly Agree	Strongly Agree	Agree	Strongly Agree	Not Applicable
74	19	Female	Public school in urban area	Others	Ghanaian	Third year	2014	College of Health Science(Medicine/Clinical Sciences	60%-69%	English	A postgraduate	Tertiary	Both my mother and father in the same household	We have about the same amount of moneyas most	Christian	Christian (Protestant)	No religious affiliation	Methodist	Methodist	Independent		Fairly Regular (Almost weekly)	Fairly Regular (Almost weekly)	Moderately religious	Very important	Mostly Agree	Agree	Agree	Agree	Agree	Agree	Mostly Agree	Mostly Agree	Strongly Agree	Agree	Agree	Agree	Agree	Agree	Strongly Agree	Agree	Agree	Strongly Agree	Agree	Agree	Agree	Mostly disagree	Agree	Rarely
75	21	Female	Public school in urban area	Akan	Ghanaian	fourth year	2013	College of Health Science(Medicine/Clinical Sciences	70%-74%	Twi	Some secondary education but not completered	Secondary Education	Both my mother and father in the same household	We are richer than most	Christian	Christian (Protestant)	Christian (Protestant)					Frequent attendance	Frequent attendance	Very religious	Very important	Strongly Agree	Strongly Agree	Agree	Strongly Agree	Strongly Agree	Strongly Agree	Strongly Agree	Strongly Agree	Strongly Agree	Strongly Agree	Mostly Agree	Strongly Agree	Strongly Agree	Strongly Agree	Strongly Agree	Strongly Agree	Strongly Agree	Strongly Agree	Strongly Agree	Strongly Agree	Strongly Agree	Strongly Agree	Strongly Agree	Never
76	21	Male	Private school	Others	Ghanaian	fourth year	2013	College of Health Science(Medicine/Clinical Sciences	50%-59%	English	A postgraduate	Tertiary	Both my mother and father in the same household	We are richer than most	Christian	Christian (Protestant)	Christian (Protestant)	Presbyterian	Presbyterian	Presbyterian	Presbyterian	Regular (weekly)	Regular (weekly)	Very religious	Extremely important	Agree	Strongly Agree	Agree	Mostly disagree	Disagree	Mostly disagree	Mostly Agree	Mostly Agree	Strongly Agree	Mostly Agree	Mostly Agree	Mostly Agree	Mostly Agree	Mostly Agree	Strongly Agree	Strongly Agree	Mostly Agree	Strongly Agree	Agree	Strongly Agree	Strongly Agree	Strongly Disagree	Mostly Agree	Rarely
77	23	Male	Public school in urban area	Ga-Adangbe	Ghanaian	fourth year	2013	College of Health Science(Medicine/Clinical Sciences	60%-69%	Ga	Some secondary education but not completered	Secondary Education	Both my mother and father in the same household	We have about the same amount of moneyas most	Others	Other Specify (specify	Other Specify (specify	Jehovah’s Witness	Jehovah’s Witness	Jehovah’s Witness		Regular (weekly)	Regular (weekly)	Extremely religious	Extremely important		Strongly Agree	Strongly Agree		Strongly Disagree	Strongly Agree		Disagree	Strongly Agree	Strongly Agree	Strongly Disagree	Strongly Agree	Mostly disagree	Strongly Agree	Strongly Agree	Strongly Agree	Agree	Strongly Agree	Strongly Agree	Strongly Agree	Strongly Agree	Strongly Disagree	Strongly Agree	Often
78	24	Male	Private school	Akan	Ghanaian	fourth year	2013	College of Health Science(Medicine/Clinical Sciences	60%-69%	Twi	Completed secondary School (SSS/ A' level)	Tertiary	Some of the time in my mother’s home and some in my father’s home	We have about the same amount of moneyas most	Christian	Christian (Catholic)	Christian (Protestant)			Methodist		Regular (weekly)	Frequent attendance	Very religious	Very important	Strongly Agree	Strongly Agree	Agree	Agree	Disagree	Agree	Agree	Agree	Strongly Agree	Strongly Agree	Disagree	Strongly Agree	Strongly Agree	Agree	Strongly Agree	Agree	Agree	Strongly Agree	Mostly Agree	Disagree	Mostly Agree	Agree	Mostly Agree	Rarely
79	22	Male	Public school in urban area	Akan	Ghanaian	fourth year	2013	College of Health Science(Medicine/Clinical Sciences	60%-69%	Twi	First degree	Tertiary	Only my mother	We have about the same amount of moneyas most	Christian	Christian (Catholic)	Christian (Protestant)			Presbyterian	Presbyterian	Regular (weekly)	Regular (weekly)	Moderately religious	Very important	Strongly Agree	Agree	Strongly Agree	Mostly Agree	Mostly Agree	Mostly Agree	Strongly Agree	Strongly Agree	Strongly Agree	Agree	Strongly Agree	Mostly Agree	Agree	Strongly Agree	Strongly Agree	Agree	Strongly Agree	Strongly Agree	Agree	Mostly Agree	Agree	Mostly Agree	Mostly Agree	Never
80	23	Male	Public school in urban area	Ewe	Ghanaian	fourth year	2013	College of Health Science(Medicine/Clinical Sciences	75% or more	Ewe	First degree	Tertiary	Only my mother	We are richer than most	Christian	Christian (Catholic)	Christian (Catholic)					Fairly Regular (Almost weekly)	Regular (weekly)	Moderately religious	Very important	Agree	Strongly Agree	Agree	Agree	Agree	Agree	Agree	Agree	Strongly Agree	Agree	Mostly Agree	Agree	Agree	Agree	Strongly Agree	Agree	Agree	Strongly Agree	Agree	Agree	Strongly Agree	Mostly Agree	Agree	Not Applicable
81	21	Male	Public school in urban area	Akan	Ghanaian	fourth year	2013	College of Health Science(Medicine/Clinical Sciences	75% or more	Twi	Some secondary education but not completered	Secondary Education	Both my mother and father in the same household	We are richer than most	Christian	Christian (Protestant)	Christian (Protestant)	Presbyterian	Presbyterian	Presbyterian		Frequent attendance	Frequent attendance	Extremely religious	Extremely important	Mostly Agree	Mostly Agree	Agree	Agree	Mostly disagree	Mostly Agree	Agree	Agree	Strongly Agree	Agree	Mostly disagree	Agree	Agree	Agree	Agree	Agree	Agree	Mostly Agree	Agree	Agree	Strongly Agree	Agree	Agree	Rarely
82	23	Male	Public school in urban area	Akan	Ghanaian	fourth year	2013	College of Health Science(Medicine/Clinical Sciences	60%-69%	Twi	A postgraduate	Tertiary	Both my mother and father in the same household	We are richer than most	Christian	Christian (Protestant)	Christian (Protestant)	Pentecostal	Pentecostal	Pentecostal		Regular (weekly)	Regular (weekly)	Extremely religious	Extremely important	Strongly Agree	Strongly Agree	Strongly Agree	Strongly Agree	Strongly Agree	Strongly Agree	Strongly Agree	Strongly Agree	Strongly Agree	Strongly Agree	Mostly disagree	Strongly Agree	Agree	Strongly Agree	Strongly Agree	Strongly Agree	Agree	Strongly Agree	Strongly Agree	Strongly Agree	Strongly Agree	Mostly Agree	Strongly Agree	Never
83	22	Male	Public school in urban area	Akan	Ghanaian	Third year	2014	College of Health Science(Medicine/Clinical Sciences	75% or more	Twi		Tertiary	Other relatives (aunt, uncle, grandparent)	We have about the same amount of moneyas most	Christian	Christian (Protestant)	Christian (Protestant)	Pentecostal	Methodist	Pentecostal		Regular (weekly)	Regular (weekly)	Very religious	Extremely important	Strongly Agree	Strongly Agree	Strongly Agree	Agree	Strongly Agree	Strongly Agree	Strongly Agree	Agree	Agree	Agree	Mostly Agree	Agree	Agree	Agree	Strongly Agree	Strongly Agree	Strongly Agree	Strongly Agree	Agree	Strongly Agree	Strongly Agree	Mostly Agree	Agree	Rarely
84	30	Male	Public school in rural area	Others	Ghanaian	Second year	2016	College of Health Science(Medicine/Clinical Sciences	Not applicable	Other African Language specify:	None/No education	No education	Both my mother and father in the same household	We are poorer than most	Muslim	Muslim	Muslim					Frequent attendance	Frequent attendance	Very religious	Very important	Strongly Agree	Strongly Agree	Strongly Agree	Agree	Strongly Disagree	Strongly Agree	Strongly Agree	Strongly Agree	Strongly Agree	Strongly Agree	Strongly Agree	Strongly Agree	Strongly Agree	Strongly Agree	Strongly Agree	Strongly Agree	Strongly Agree	Strongly Agree	Agree	Strongly Agree	Strongly Agree		Strongly Agree	Always
85	32	Female	Public school in rural area	Akan	Ghanaian	First year	2016	College of Health Science(Medicine/Clinical Sciences	Not applicable	Twi	College Diploma	Tertiary	My father and stepmother	We have about the same amount of moneyas most	Christian	Christian (Protestant)	Christian (Protestant)	Presbyterian	Presbyterian	Presbyterian		Regular (weekly)	Regular (weekly)	Very religious	Very important	Agree	Strongly Agree	Agree	Disagree	Agree	Disagree	Agree	Agree	Agree	Strongly Agree	Mostly disagree	Agree	Mostly disagree	Agree	Disagree	Strongly Agree	Mostly Agree	Agree	Agree	Agree	Strongly Agree	Mostly Agree	Agree	Rarely
86	29	Female	Public school in urban area	Ewe	Ghanaian	Second year	2016	College of Health Science(Medicine/Clinical Sciences	Not applicable	English	Some secondary education but not completered	No education	Both my mother and father in the same household	We are richer than most	Christian	Christian (Protestant)	Christian (Catholic)	Pentecostal	Pentecostal			Fairly Regular (Almost weekly)	Frequent attendance	Very religious	Extremely important	Mostly Agree	Agree	Strongly Agree	Strongly Agree	Agree	Agree	Agree	Agree	Strongly Agree	Strongly Agree	Agree	Strongly Agree	Mostly Agree	Agree	Strongly Agree	Strongly Agree	Strongly Agree	Strongly Agree	Strongly Agree	Strongly Agree	Strongly Agree	Agree	Strongly Agree	Not Applicable
87	28	Female	Public school in urban area	Akan	Ghanaian	Second year	2016	College of Health Science(Medicine/Clinical Sciences	Not applicable	English	Primary education(some or complete)	Tertiary	Some of the time in my mother’s home and some in my father’s home	We have about the same amount of moneyas most	Muslim	Muslim	Muslim					Fairly Regular (Almost weekly)	Regular (weekly)	Very religious	Extremely important	Agree	Agree	Strongly Agree	Disagree	Disagree	Agree	Disagree	Agree	Strongly Agree	Agree	Mostly Agree	Agree	Disagree	Agree	Strongly Agree	Strongly Agree	Mostly Agree	Strongly Agree	Agree	Agree	Agree	Mostly Agree	Agree	Rarely
88	31	Female	Public school in urban area	Akan	Ghanaian	Second year	2016	College of Health Science(Medicine/Clinical Sciences	Not applicable	English	Completed secondary School (SSS/ A' level)	Tertiary	My father and stepmother		Christian	Christian (Protestant)	Christian (Protestant)	Independent	Zionist Christian Church	Zionist Christian Church		Regular (weekly)	Regular (weekly)	Extremely religious	Extremely important	Strongly Agree	Strongly Agree	Strongly Agree	Strongly Agree	Agree	Agree	Strongly Agree	Strongly Agree	Strongly Agree	Strongly Agree	Agree	Strongly Agree	Mostly disagree	Strongly Agree	Strongly Agree	Strongly Agree	Strongly Agree	Strongly Agree	Strongly Agree	Strongly Agree	Strongly Agree	Agree	Strongly Agree	Never
89	28	Female	Public school in urban area	Akan	Ghanaian	Second year	2016	College of Health Science(Medicine/Clinical Sciences	75% or more	Twi	First degree	Secondary Education	No parents or guardians (I live alone)	We are richer than most		Christian (Protestant)	Christian (Protestant)		Pentecostal	Pentecostal	Pentecostal	Fairly Regular (Almost weekly)	Fairly Regular (Almost weekly)	Very religious	Extremely important	Disagree	Mostly disagree	Disagree	Disagree	Agree	Disagree	Mostly Agree	Mostly Agree	Mostly Agree	Mostly Agree	Mostly Agree	Agree		Agree	Mostly Agree	Mostly Agree	Mostly Agree	Mostly Agree	Mostly Agree	Mostly Agree	Agree	Agree	Agree	Never
90	40	Female	Public school in urban area	Ewe	Ghanaian	Second year	2016	College of Health Science(Medicine/Clinical Sciences	Not applicable	Twi	None/No education	No education	No parents or guardians (I live alone)	We have about the same amount of moneyas most	Christian	Christian (Protestant)	Christian (Protestant)	Baptist	Evangelical	Evangelical		Regular (weekly)	Regular (weekly)	Moderately religious	Extremely important	Strongly Agree	Strongly Agree	Strongly Agree	Strongly Agree	Agree	Strongly Agree	Strongly Agree	Strongly Agree	Strongly Agree	Strongly Agree	Agree	Strongly Agree	Agree	Agree	Agree	Agree	Agree	Agree	Agree	Agree	Agree	Mostly Agree	Agree	Not Applicable
91	31	Female	Public school in urban area	Akan	Ghanaian	First year	2016	College of Health Science(Medicine/Clinical Sciences	Not applicable	Twi		Primary education	No parents or guardians (I live alone)	We are poorer than most	Christian	Christian (Protestant)		Pentecostal	Pentecostal			Fairly Regular (Almost weekly)	Frequent attendance	Very religious	Extremely important	Agree	Strongly Agree	Agree	Agree	Agree	Mostly Agree	Agree	Strongly Agree	Mostly Agree	Agree	Mostly Agree	Strongly Agree	Strongly Agree	Agree	Strongly Agree	Strongly Agree	Mostly disagree	Mostly Agree	Mostly Agree	Strongly Agree	Strongly Agree	Agree	Strongly Agree	Not Applicable
92	32	Female	Public school in urban area	Ga-Adangbe	Ghanaian	fourth year	2014	College of Health Science(Medicine/Clinical Sciences	70%-74%	English	College Diploma	No education	Both my mother and father in the same household	We are richer than most	Christian	Christian (Protestant)	Christian (Protestant)	Independent	Pentecostal	Seventh Day Adventist		Regular (weekly)	Fairly Regular (Almost weekly)	Very religious	Extremely important	Agree	Strongly Agree	Strongly Agree	Agree	Mostly Agree	Mostly Agree	Strongly Agree	Strongly Agree	Strongly Agree	Strongly Agree	Agree	Agree	Strongly Agree	Agree	Strongly Agree	Strongly Agree	Agree	Strongly Agree	Agree	Strongly Agree	Strongly Agree	Agree	Agree	Sometimes
93	20	Male	Public school in urban area	Ewe	Ghanaian	Third year	2014	College of Health Science(Medicine/Clinical Sciences	70%-74%	English	Completed secondary School (SSS/ A' level)		Both my mother and father in the same household	We have about the same amount of moneyas most	Christian	Christian (Protestant)	Christian (Catholic)	Independent	Evangelical			Regular (weekly)	Regular (weekly)	Moderately religious	Very important	Agree	Strongly Agree	Agree	Agree	Agree	Agree	Mostly Agree	Strongly Agree	Strongly Agree	Agree	Strongly Agree	Strongly Agree	Mostly Agree	Agree	Strongly Agree	Mostly Agree	Mostly Agree	Strongly Agree	Agree	Strongly Agree	Strongly Agree	Strongly Agree	Strongly Agree	Rarely
94	21	Male	Public school in urban area	Ewe	Ghanaian	fourth year	2013	College of Health Science(Medicine/Clinical Sciences	Not applicable	Ewe	Some secondary education but not completered	Primary education	Both my mother and father in the same household	We have about the same amount of moneyas most	Traditional African	Christian (Protestant)	Christian (Protestant)		Evangelical	Evangelical		Only on special occasions	Frequent attendance	Not religious at all	Not very important	Strongly Agree	Strongly Agree	Strongly Agree	Strongly Agree	Agree	Agree	Mostly disagree	Agree	Strongly Agree	Agree	Agree	Strongly Agree	Agree	Agree	Strongly Agree	Agree	Strongly Agree	Agree	Agree	Strongly Agree	Mostly disagree	Mostly disagree	Agree	Sometimes
95	23	Female	Public school in rural area	Akan	Ghanaian	Third year	2014	College of Health Science(Medicine/Clinical Sciences	60%-69%	Twi	First degree	Secondary Education	Both my mother and father in the same household	We have about the same amount of moneyas most	Christian	Christian (Protestant)	Christian (Protestant)	Pentecostal	Pentecostal	Pentecostal		Regular (weekly)	Regular (weekly)	Very religious	Extremely important	Strongly Agree	Strongly Agree	Strongly Agree	Strongly Agree	Strongly Disagree	Strongly Disagree	Strongly Agree	Strongly Agree	Strongly Agree	Disagree	Disagree	Strongly Agree	Agree	Mostly Agree	Strongly Agree	Strongly Agree	Strongly Agree	Strongly Agree	Strongly Agree	Strongly Agree	Strongly Agree	Strongly Disagree	Agree	Sometimes
96	23	Male	Public school in urban area	Akan	Ghanaian	fourth year	2012	College of Health Science(Medicine/Clinical Sciences	70%-74%	Twi	First degree	Secondary Education	Both my mother and father in the same household	We have about the same amount of moneyas most	Christian	Christian (Protestant)	Christian (Protestant)	Methodist	Methodist	Methodist	Methodist	Occasionally (several times a year)	Frequent attendance	Moderately religious	Very important	Agree	Agree	Agree	Agree	Agree	Agree	Agree	Agree	Agree	Agree	Agree	Agree	Agree	Agree	Agree	Agree	Agree	Agree	Agree	Agree	Agree	Agree	Agree	Never
97	22	Male	Public school in urban area	Ewe	Ghanaian	fourth year	2013	College of Health Science(Medicine/Clinical Sciences	60%-69%	Ewe	Completed secondary School (SSS/ A' level)	Secondary Education	Both my mother and father in the same household	We are richer than most	Christian	Christian (Protestant)	Christian (Protestant)	Evangelical	Evangelical	Evangelical		Regular (weekly)	Fairly Regular (Almost weekly)	Moderately religious	Extremely important	Agree	Agree	Agree	Mostly Agree	Strongly Agree	Strongly Agree	Strongly Agree	Strongly Agree	Strongly Agree	Mostly Agree	Mostly Agree	Strongly Agree	Strongly Agree	Mostly Agree	Mostly Agree	Mostly Agree	Mostly Agree	Mostly Agree	Mostly disagree	Strongly Agree	Strongly Agree	Mostly Agree	Strongly Agree	Rarely
98	22	Male	Public school in urban area	Ga-Adangbe	Ghanaian	fourth year	2013	College of Health Science(Medicine/Clinical Sciences	60%-69%	English	A postgraduate	Tertiary	Both my mother and father in the same household	We are richer than most	Christian	Christian (Protestant)	Christian (Protestant)	Independent	Independent	Independent	Independent	Regular (weekly)	Regular (weekly)	Very religious	Very important	Agree	Strongly Agree	Strongly Agree	Mostly Agree	Strongly Agree	Agree	Agree	Strongly Agree	Strongly Agree	Mostly Agree	Agree	Agree	Strongly Agree	Strongly Agree	Strongly Agree	Strongly Agree	Agree	Strongly Agree	Mostly Agree	Strongly Agree	Strongly Agree	Agree	Strongly Agree	Sometimes
99	22	Female	Public school in urban area	Akan	Ghanaian	fourth year	2013	College of Health Science(Medicine/Clinical Sciences	75% or more	Twi	Completed secondary School (SSS/ A' level)	Tertiary	Both my mother and father in the same household	We are richer than most	Christian	Christian (Protestant)	Christian (Protestant)	Presbyterian	Presbyterian	Presbyterian		Frequent attendance	Frequent attendance	Very religious	Very important	Strongly Agree	Strongly Agree	Agree	Mostly Agree	Mostly Agree	Agree	Strongly Agree	Strongly Agree	Strongly Agree	Strongly Agree		Strongly Agree		Strongly Agree	Strongly Agree	Strongly Agree	Strongly Agree	Strongly Agree	Mostly Agree	Strongly Agree	Strongly Agree			Sometimes
100	22	Female	Public school in urban area	Akan	Ghanaian	fourth year	2013	College of Health Science(Medicine/Clinical Sciences	60%-69%	Other African Language specify:	First degree	Primary education	Both my mother and father in the same household	We have about the same amount of moneyas most	Christian	Christian (Protestant)	Christian (Protestant)	Methodist	Methodist	Methodist		Regular (weekly)	Regular (weekly)	Extremely religious	Extremely important	Strongly Disagree	Strongly Disagree	Strongly Disagree	Strongly Disagree	Strongly Disagree	Strongly Disagree	Strongly Disagree	Strongly Disagree	Strongly Disagree	Strongly Disagree	Strongly Disagree	Strongly Disagree	Strongly Disagree	Strongly Disagree	Strongly Disagree	Strongly Disagree	Strongly Disagree	Strongly Disagree	Strongly Disagree	Strongly Disagree	Strongly Disagree	Strongly Disagree	Strongly Disagree	Often
101	21	Male	Public school in urban area	Akan	Ghanaian	fourth year	2013	College of Health Science(Medicine/Clinical Sciences	60%-69%	English	A postgraduate	Tertiary	Both my mother and father in the same household	We have about the same amount of moneyas most	Christian	Christian (Protestant)	Christian (Protestant)	Presbyterian	Anglican	Presbyterian		Regular (weekly)	Regular (weekly)	Moderately religious	Very important	Strongly Agree	Agree	Strongly Agree	Agree	Mostly disagree	Mostly disagree	Agree	Mostly disagree	Strongly Agree	Agree	Agree	Strongly Agree	Strongly Agree	Strongly Agree	Strongly Agree	Agree	Agree	Strongly Agree	Agree	Agree	Strongly Agree	Mostly disagree	Agree	Often
102	23	Male	Public school in urban area	Others	Ghanaian	fourth year	2013	College of Health Science(Medicine/Clinical Sciences	75% or more	English	First degree	Tertiary	Both my mother and father in the same household	We have about the same amount of moneyas most	Christian	Christian (Protestant)	Christian (Protestant)	Pentecostal	Evangelical	Pentecostal		Regular (weekly)	Fairly Regular (Almost weekly)	Somewhat religious	Very important	Agree	Agree	Agree	Disagree	Strongly Disagree	Disagree	Disagree	Mostly Agree	Strongly Agree	Strongly Agree	Disagree	Mostly disagree	Mostly disagree	Agree	Strongly Agree	Strongly Agree	Agree	Strongly Agree	Mostly disagree	Mostly Agree	Strongly Agree	Strongly Disagree	Agree	Never
103	22	Male	Private school	Akan	Ghanaian	fourth year	2013	College of Health Science(Medicine/Clinical Sciences	60%-69%	Twi	A postgraduate	Tertiary	Both my mother and father in the same household	We have about the same amount of moneyas most	Christian	Christian (Protestant)	Christian (Protestant)	Methodist	Methodist	Presbyterian	Methodist	Fairly Regular (Almost weekly)	Fairly Regular (Almost weekly)	Moderately religious	Extremely important	Agree	Agree	Agree	Agree	Agree	Agree	Agree	Agree	Agree	Agree	Agree	Agree	Agree	Agree	Agree	Agree	Agree	Agree	Agree	Agree	Agree	Agree	Agree	Sometimes
104	19	Female	Public school in urban area	Ga-Adangbe	Ghanaian	Second year	2015	College of Health Science(Medicine/Clinical Sciences	75% or more	English	First degree	Tertiary	Both my mother and father in the same household	We are richer than most	Christian	Christian (Protestant)	Christian (Protestant)	Pentecostal	Pentecostal	Methodist	Baptist	Regular (weekly)	Regular (weekly)	Extremely religious	Not at all important	Strongly Disagree	Strongly Disagree	Strongly Disagree	Strongly Disagree	Strongly Disagree	Strongly Disagree	Strongly Disagree	Strongly Disagree	Strongly Disagree	Strongly Disagree	Strongly Disagree	Strongly Disagree	Strongly Disagree	Strongly Disagree	Strongly Disagree	Strongly Disagree	Strongly Disagree	Strongly Disagree	Agree	Strongly Disagree	Strongly Disagree	Strongly Disagree	Strongly Disagree	Often
105	19	Female	Public school in rural area	Akan	Ghanaian	Second year	2015	College of Health Science(Medicine/Clinical Sciences	75% or more	Twi	A postgraduate	Secondary Education	Both my mother and father in the same household	We are richer than most	Christian	Christian (Catholic)	Christian (Catholic)					Fairly Regular (Almost weekly)	Fairly Regular (Almost weekly)	Very religious	Very important	Agree	Strongly Agree	Agree	Agree	Mostly Agree	Mostly Agree	Mostly Agree	Mostly Agree	Strongly Agree	Mostly Agree	Mostly Agree	Agree	Mostly disagree	Mostly disagree	Agree	Agree	Strongly Agree	Agree	Agree	Agree	Mostly disagree		Mostly disagree	Sometimes
106	19	Female	Public school in urban area	Akan	Ghanaian	Second year	2015	College of Health Science(Medicine/Clinical Sciences	60%-69%	English	College Diploma	Tertiary	Both my mother and father in the same household	We have about the same amount of moneyas most	Christian	Christian (Catholic)	Christian (Protestant)	Presbyterian		Presbyterian		Frequent attendance	Fairly Regular (Almost weekly)	Very religious	Extremely important	Mostly Agree	Agree	Agree	Disagree	Mostly Agree	Mostly Agree	Mostly Agree	Agree	Strongly Agree	Mostly Agree	Disagree	Mostly Agree	Mostly Agree	Mostly Agree	Agree	Strongly Agree	Mostly Agree	Strongly Agree	Mostly Agree	Agree	Mostly Agree	Disagree	Agree	Never
107	20	Male	Public school in urban area	Akan	Ghanaian	Second year	2015	College of Health Science(Medicine/Clinical Sciences	75% or more	Twi	Primary education(some or complete)	Primary education	Some of the time in my mother’s home and some in my father’s home	We have about the same amount of moneyas most	Christian	Christian (Protestant)	Christian (Protestant)	Seventh Day Adventist	Seventh Day Adventist	Seventh Day Adventist		Fairly Regular (Almost weekly)	Regular (weekly)	Moderately religious	Extremely important	Agree	Strongly Agree	Strongly Agree	Agree	Agree	Mostly Agree	Agree	Agree	Strongly Agree	Agree	Agree	Strongly Agree	Strongly Agree	Agree	Strongly Agree	Strongly Agree	Strongly Agree	Strongly Agree	Agree	Strongly Agree	Strongly Agree	Mostly Agree	Strongly Agree	Always
108	22	Male	Public school in urban area	Akan	Ghanaian	Third year	2014	College of Health Science(Medicine/Clinical Sciences	70%-74%	Twi	Completed secondary School (SSS/ A' level)	Secondary Education	Both my mother and father in the same household	We are richer than most	Christian	Christian (Catholic)	Christian (Catholic)					Frequent attendance	Frequent attendance	Moderately religious	Very important	Mostly Agree	Mostly Agree	Agree	Mostly disagree	Mostly Agree	Agree	Mostly Agree	Mostly Agree	Agree	Agree	Mostly Agree	Agree	Mostly disagree	Agree	Agree	Agree	Mostly Agree	Agree	Mostly Agree	Agree	Agree	Mostly disagree	Mostly Agree	Rarely
109	20	Female	Public school in urban area	Akan	Ghanaian	Third year	2014	College of Health Science(Medicine/Clinical Sciences	60%-69%	Twi	College Diploma	Secondary Education	Both my mother and father in the same household	We are richer than most	Christian	Christian (Protestant)	Christian (Protestant)	Independent	Independent	Independent		Frequent attendance	Regular (weekly)	Moderately religious	Very important	Strongly Agree	Strongly Agree	Agree	Disagree	Agree	Agree	Mostly Agree	Strongly Agree	Strongly Agree	Strongly Agree	Agree	Strongly Agree	Agree	Strongly Agree	Strongly Agree	Agree	Agree	Agree	Agree	Agree	Agree	Agree	Mostly Agree	Sometimes
110	22	Male	Public school in rural area	Akan	Ghanaian	fourth year	2013	College of Health Science(Medicine/Clinical Sciences	70%-74%	Twi	Primary education(some or complete)	Primary education	Both my mother and father in the same household	We have about the same amount of moneyas most	Christian	Christian (Protestant)	Christian (Protestant)	Independent	Independent	Independent		Frequent attendance	Frequent attendance	Extremely religious	Extremely important	Strongly Agree	Strongly Agree	Strongly Agree	Strongly Disagree	Strongly Agree	Agree	Agree	Agree	Strongly Agree	Agree	Disagree	Strongly Agree	Strongly Agree	Mostly disagree	Agree		Strongly Agree			Strongly Agree	Strongly Agree		Strongly Agree
111	20	Female	Public school in rural area	Akan	Ghanaian	fourth year	2013	College of Health Science(Medicine/Clinical Sciences	75% or more	Twi	First degree	Tertiary	Only my mother	We are richer than most	Christian	Christian (Protestant)	Christian (Protestant)	Pentecostal	Pentecostal	Pentecostal	Pentecostal	Regular (weekly)	Regular (weekly)	Moderately religious	Extremely important	Mostly Agree	Agree	Agree	Mostly Agree	Strongly Agree	Agree	Strongly Agree	Agree	Strongly Agree	Strongly Agree	Mostly Agree	Agree	Agree	Agree	Strongly Agree	Strongly Agree	Strongly Agree	Strongly Agree	Agree	Agree	Strongly Agree	Mostly Agree	Agree	Always
112	21	Female	Public school in rural area	Ga-Adangbe	Ghanaian	fourth year	2013	College of Health Science(Medicine/Clinical Sciences					Both my mother and father in the same household	We are richer than most		Christian (Protestant)	Christian (Protestant)	Independent	Independent	Independent	Independent	Regular (weekly)	Regular (weekly)	Very religious	Very important																								Never
113	23	Male	Private school	Ga-Adangbe	Ghanaian	fourth year	2013	College of Health Science(Medicine/Clinical Sciences		Ga			Both my mother and father in the same household	We are richer than most	Christian	Christian (Protestant)	Christian (Protestant)	Evangelical	Evangelical	Evangelical		Regular (weekly)	Regular (weekly)	Moderately religious	Extremely important	Agree	Agree	Agree	Agree	Agree	Agree	Agree	Agree	Agree	Agree	Mostly Agree	Mostly Agree	Disagree	Mostly Agree	Strongly Agree	Agree	Agree	Agree	Mostly disagree	Agree	Strongly Agree	Strongly Disagree	Disagree	Sometimes
114	24	Male	Public school in urban area	Akan	Ghanaian	fourth year	2013	College of Health Science(Medicine/Clinical Sciences	70%-74%	Twi	Primary education(some or complete)	Primary education	Only my mother	We have about the same amount of moneyas most	Christian	Christian (Protestant)	Christian (Protestant)	Seventh Day Adventist	Seventh Day Adventist	Seventh Day Adventist	Seventh Day Adventist	Regular (weekly)	Regular (weekly)	Very religious	Very important	Mostly Agree	Strongly Agree	Strongly Agree	Agree	Agree	Agree	Agree	Agree	Strongly Agree	Strongly Agree	Mostly Agree	Strongly Agree	Agree	Strongly Agree	Strongly Agree	Strongly Agree	Strongly Agree	Strongly Agree	Agree	Strongly Agree	Strongly Agree	Mostly Agree	Strongly Agree	Not Applicable
115	22	Male	Public school in urban area	Akan	Ghanaian	fourth year	2013	College of Health Science(Medicine/Clinical Sciences	70%-74%	English	A postgraduate	No education	Only my father	We are richer than most	Christian	Christian (Protestant)	Christian (Protestant)	Mormon	Mormon	Mormon		Fairly Regular (Almost weekly)	Fairly Regular (Almost weekly)	Somewhat religious	Somewhat important	Mostly Agree	Agree	Mostly Agree	Mostly Agree	Disagree	Mostly Agree	Mostly Agree	Mostly Agree	Strongly Agree	Mostly Agree	Agree	Agree	Disagree	Mostly Agree	Strongly Agree	Mostly Agree	Mostly Agree	Agree	Mostly Agree	Agree	Strongly Agree	Agree	Mostly Agree	Sometimes
116	22	Male	Public school in urban area	Akan	Ghanaian	fourth year	2013	College of Health Science(Medicine/Clinical Sciences	75% or more	Twi	First degree	Tertiary	Only my mother	We are richer than most	Christian	Christian (Protestant)	Christian (Protestant)	Pentecostal	Pentecostal	Pentecostal	Pentecostal	Fairly Regular (Almost weekly)	Fairly Regular (Almost weekly)	Moderately religious	Very important	Strongly Disagree	Strongly Disagree	Agree	Agree	Strongly Agree	Agree	Agree	Strongly Agree	Strongly Agree	Strongly Agree	Disagree	Agree	Strongly Agree	Agree	Strongly Agree	Agree	Strongly Agree	Agree	Strongly Agree	Agree	Agree	Agree	Agree	Sometimes
117	18	Male	Private school	Akan	Ghanaian	Second year	2015	College of Health Science(Medicine/Clinical Sciences	70%-74%	Twi	Some secondary education but not completered	Primary education	Both my mother and father in the same household	We are richer than most	Christian	Christian (Protestant)	Christian (Protestant)	Independent	Independent	Independent	Independent	Regular (weekly)	Fairly Regular (Almost weekly)	Extremely religious	Extremely important	Agree	Agree	Agree	Mostly Agree	Agree	Mostly Agree	Mostly Agree	Agree	Agree	Agree	Agree	Agree	Mostly Agree	Mostly Agree	Mostly Agree	Agree	Agree	Agree	Mostly Agree	Mostly Agree	Agree	Mostly Agree	Mostly Agree	Often
118	25	Female	Public school in urban area	Akan	Ghanaian	Third year	2014	College of Health Science(Medicine/Clinical Sciences	50%-59%		A postgraduate	Secondary Education	Both my mother and father in the same household		Christian	Christian (Protestant)	Christian (Protestant)	Methodist	Methodist	Methodist		Frequent attendance	Frequent attendance	Moderately religious	Extremely important	Agree	Strongly Agree	Strongly Agree		Strongly Disagree	Mostly Agree		Agree	Strongly Agree	Strongly Agree	Strongly Agree	Strongly Agree	Strongly Agree	Strongly Agree	Strongly Agree	Agree	Agree	Strongly Agree	Agree	Agree	Strongly Agree	Mostly Agree		Sometimes
119	22	Male	Public school in urban area	Akan	Ghanaian	Third year	2014	College of Health Science(Medicine/Clinical Sciences	70%-74%	Twi	Primary education(some or complete)	No education	Both my mother and father in the same household	We are richer than most	Christian	Christian (Protestant)	Christian (Protestant)	Pentecostal	Pentecostal	Pentecostal		Fairly Regular (Almost weekly)	Regular (weekly)	Very religious	Very important	Agree	Agree	Agree	Strongly Agree	Agree	Strongly Agree	Mostly Agree	Agree	Strongly Agree	Strongly Agree	Disagree	Strongly Agree	Agree	Strongly Agree	Strongly Agree	Agree	Agree	Agree	Agree	Agree	Agree	Agree	Strongly Agree	Rarely
120	25	Male	Public school in urban area	Akan	Ghanaian	Third year	2014	College of Health Science(Medicine/Clinical Sciences	70%-74%	Twi	A postgraduate	Tertiary	Both my mother and father in the same household	We have about the same amount of moneyas most	Christian	Christian (Protestant)	Christian (Protestant)	Methodist	Methodist	Methodist		Frequent attendance	Regular (weekly)	Very religious	Extremely important	Agree	Strongly Agree	Agree	Mostly Agree	Mostly Agree	Mostly Agree	Mostly disagree	Mostly Agree	Strongly Agree	Mostly Agree	Strongly Agree	Mostly disagree	Mostly Agree	Strongly Disagree	Agree	Disagree		Disagree	Mostly Agree	Agree	Mostly disagree	Strongly Disagree	Strongly Agree	Often
121	20	Male	Public school in urban area	Akan	Ghanaian	Third year	2014	College of Health Science(Medicine/Clinical Sciences	70%-74%	Twi	A postgraduate	Tertiary	Only my mother	We have about the same amount of moneyas most	Christian	Christian (Protestant)	Christian (Protestant)	Independent	Independent	Independent		Frequent attendance	Only on special occasions	Moderately religious	Extremely important	Mostly Agree	Agree	Strongly Agree	Mostly disagree	Strongly Agree	Mostly Agree	Strongly Agree	Agree	Strongly Agree	Strongly Agree	Strongly Agree	Strongly Agree	Mostly disagree	Strongly Agree	Strongly Agree	Mostly Agree	Mostly Agree	Strongly Agree	Mostly Agree	Strongly Agree	Mostly Agree	Mostly disagree	Strongly Agree	Rarely
122	20	Male	Public school in urban area	Akan	Ghanaian	Third year	2014	College of Health Science(Medicine/Clinical Sciences		Twi	A postgraduate	Tertiary	Only my mother		Christian	Christian (Protestant)	Christian (Protestant)	Pentecostal	Pentecostal		Methodist	Regular (weekly)	Regular (weekly)	Moderately religious	Very important	Agree	Agree	Agree	Agree	Mostly disagree	Mostly Agree	Agree	Agree	Agree	Agree	Agree	Agree	Agree	Agree	Agree	Mostly Agree	Agree	Agree	Agree	Agree	Agree	Agree	Agree	Never
123	20	Female	Public school in urban area	Akan	Ghanaian	Third year	2014	College of Health Science(Medicine/Clinical Sciences	75% or more	Twi	Completed secondary School (SSS/ A' level)	Tertiary	Both my mother and father in the same household	We are richer than most	Christian	Christian (Protestant)	Christian (Protestant)	Presbyterian	Presbyterian	Presbyterian		Regular (weekly)	Regular (weekly)	Moderately religious	Very important	Agree	Agree	Strongly Agree	Mostly Agree	Mostly disagree	Mostly Agree	Strongly Agree	Agree	Strongly Agree	Mostly Agree	Agree	Agree	Mostly disagree	Strongly Agree	Disagree	Mostly Agree	Mostly disagree	Mostly disagree	Mostly disagree	Mostly Agree	Mostly Agree	Mostly Agree	Mostly disagree	Sometimes
124	19	Female	Private school	Others	Other West African Countries	Third year	2014	College of Health Science(Medicine/Clinical Sciences	75% or more	Other African Language specify:	Some secondary education but not completered	Secondary Education	Both my mother and father in the same household	We have about the same amount of moneyas most	Christian	Christian (Protestant)	Christian (Protestant)	Pentecostal	Pentecostal	Pentecostal	Pentecostal	Regular (weekly)	Regular (weekly)	Very religious	Extremely important	Strongly Agree	Strongly Agree	Strongly Agree	Agree	Disagree	Strongly Agree	Strongly Disagree	Strongly Agree	Strongly Agree	Strongly Agree	Disagree	Agree	Disagree	Agree	Strongly Agree	Strongly Agree	Strongly Agree	Strongly Agree	Strongly Agree	Strongly Agree	Disagree		Strongly Agree	Often
125	21	Male	Public school in urban area	Akan	Ghanaian	Third year	2014	College of Health Science(Medicine/Clinical Sciences	75% or more	Twi	Completed secondary School (SSS/ A' level)	Secondary Education	Both my mother and father in the same household	We have about the same amount of moneyas most	Christian	Christian (Protestant)	Christian (Protestant)	Seventh Day Adventist	Seventh Day Adventist	Seventh Day Adventist	Seventh Day Adventist	Frequent attendance	Frequent attendance	Extremely religious	Extremely important	Agree	Agree	Strongly Agree	Agree	Agree	Strongly Agree	Agree	Agree	Agree	Strongly Agree	Agree	Agree	Strongly Agree	Agree	Agree	Strongly Agree	Agree	Agree	Agree	Agree	Strongly Agree	Agree	Agree	Never
126	20	Female	Public school in urban area	Ewe	Ghanaian	Third year	2014	College of Basic and Applied Sciences(Agriculture/Veterinary Sciences/Biological/Physical Sciences)	60%-69%	English	Completed secondary School (SSS/ A' level)	Tertiary	Both my mother and father in the same household	We are richer than most	Christian	Christian (Catholic)	Christian (Catholic)					Frequent attendance	Fairly Regular (Almost weekly)	Very religious	Extremely important	Mostly Agree	Strongly Agree	Mostly Agree	Mostly disagree	Mostly disagree	Mostly Agree	Mostly Agree	Strongly Agree	Strongly Agree	Mostly Agree	Mostly disagree	Strongly Agree	Strongly Agree	Strongly Agree	Strongly Agree	Strongly Agree	Mostly Agree	Strongly Agree	Strongly Agree	Strongly Agree	Strongly Agree	Disagree	Agree	Sometimes
127	19	Female	Public school in rural area	Akan	Ghanaian	Third year	2014	College of Basic and Applied Sciences(Agriculture/Veterinary Sciences/Biological/Physical Sciences)	70%-74%	Twi	A postgraduate	Tertiary	Both my mother and father in the same household	We have about the same amount of moneyas most	Christian	Christian (Protestant)	Christian (Protestant)	Pentecostal	Pentecostal	Pentecostal	Pentecostal	Frequent attendance	Regular (weekly)	Very religious	Very important	Agree	Agree	Mostly Agree	Agree	Agree	Agree	Mostly Agree	Agree	Mostly Agree	Mostly Agree	Mostly disagree	Mostly Agree	Mostly Agree	Mostly Agree	Mostly disagree	Agree	Agree	Mostly Agree	Agree	Agree	Agree	Mostly disagree	Agree	Never
128	21	Male	Public school in urban area	Akan	Ghanaian	Third year	2014	College of Basic and Applied Sciences(Agriculture/Veterinary Sciences/Biological/Physical Sciences)	70%-74%	Twi	A postgraduate	Tertiary	Both my mother and father in the same household	We have about the same amount of moneyas most	Christian	Christian (Protestant)	Christian (Protestant)	Pentecostal	Church of Christ	Presbyterian		Frequent attendance	Frequent attendance	Very religious	Extremely important	Agree	Agree	Agree	Mostly Agree	Agree	Agree	Mostly Agree	Strongly Agree	Strongly Agree	Agree	Agree	Mostly Agree	Disagree	Mostly Agree	Strongly Agree	Agree	Agree	Strongly Agree	Strongly Disagree	Strongly Agree	Strongly Agree	Disagree	Agree	Rarely
129	22	Female	Public school in rural area	Akan	Ghanaian	Third year	2014	College of Basic and Applied Sciences(Agriculture/Veterinary Sciences/Biological/Physical Sciences)	60%-69%	Twi	Some secondary education but not completered	Primary education	My mother and stepfather	We are poorer than most	Christian	Christian (Protestant)	Christian (Protestant)	Methodist	Methodist	Methodist		Occasionally (several times a year)	Frequent attendance	Moderately religious	Very important	Agree	Agree	Agree	Agree	Strongly Disagree	Strongly Disagree	Agree	Agree	Agree	Strongly Agree	Agree	Strongly Agree	Agree	Strongly Agree	Agree	Strongly Agree	Disagree	Agree	Agree	Strongly Agree	Strongly Agree	Agree	Agree	Never
130	20	Female	Public school in urban area	Akan	Ghanaian	Third year	2014	College of Basic and Applied Sciences(Agriculture/Veterinary Sciences/Biological/Physical Sciences)	70%-74%	Twi		Tertiary	Both my mother and father in the same household	We are richer than most	Christian	Christian (Protestant)	Christian (Protestant)	Pentecostal	Pentecostal	Pentecostal		Regular (weekly)	Regular (weekly)	Extremely religious	Extremely important	Agree	Strongly Agree	Strongly Agree	Agree	Agree	Agree	Strongly Agree	Agree	Strongly Agree	Agree	Disagree	Agree	Agree	Strongly Agree	Strongly Agree	Strongly Agree	Agree	Strongly Agree	Agree	Strongly Agree	Strongly Agree	Strongly Agree	Strongly Agree	Sometimes
131	22	Male	Public school in urban area	Akan	Ghanaian	Third year	2014	College of Basic and Applied Sciences(Agriculture/Veterinary Sciences/Biological/Physical Sciences)	75% or more	Twi	Completed secondary School (SSS/ A' level)	Secondary Education	Both my mother and father in the same household	We are richer than most	Christian	Christian (Protestant)	Christian (Protestant)	Presbyterian	Presbyterian	Presbyterian		Regular (weekly)	Regular (weekly)	Extremely religious	Extremely important	Strongly Agree	Strongly Agree	Strongly Agree	Strongly Agree	Strongly Agree	Strongly Agree	Strongly Agree	Strongly Agree	Strongly Agree	Strongly Agree	Agree	Strongly Agree	Strongly Agree	Agree	Strongly Agree	Strongly Agree	Strongly Agree	Strongly Agree	Strongly Disagree	Strongly Agree	Strongly Agree	Disagree	Agree	Sometimes
132	22	Male	Public school in urban area	Akan	Ghanaian	Third year	2014	College of Basic and Applied Sciences(Agriculture/Veterinary Sciences/Biological/Physical Sciences)	75% or more	Ga	College Diploma	Primary education	My mother and stepfather	We have about the same amount of moneyas most	Christian	Christian (Protestant)	Christian (Protestant)	Pentecostal	Pentecostal	Presbyterian		Frequent attendance	Frequent attendance	Very religious	Extremely important	Strongly Agree	Strongly Agree	Agree	Agree	Strongly Agree	Mostly Agree	Strongly Agree	Strongly Agree	Strongly Agree	Mostly Agree	Agree	Agree	Mostly disagree	Mostly Agree	Strongly Agree	Strongly Agree	Agree	Strongly Agree	Strongly Disagree	Agree	Strongly Agree	Mostly disagree	Strongly Disagree	Never
133	20	Male	Public school in urban area	Ga-Adangbe	Ghanaian	fourth year	2013	College of Humanities/Social Sciences	60%-69%	Twi	College Diploma	Secondary Education	Both my mother and father in the same household	We are richer than most	Christian	Christian (Protestant)	Christian (Protestant)	Pentecostal	Pentecostal	Pentecostal		Regular (weekly)	Regular (weekly)	Extremely religious	Extremely important	Strongly Agree	Strongly Agree	Strongly Agree	Strongly Agree	Strongly Agree	Strongly Agree	Strongly Agree	Strongly Agree	Strongly Agree	Agree	Strongly Agree	Strongly Agree	Strongly Agree	Strongly Agree	Strongly Agree	Strongly Agree	Strongly Agree	Strongly Agree	Agree	Strongly Agree	Strongly Agree	Strongly Agree	Strongly Agree	Rarely
134	22	Male	Public school in urban area	Akan	Ghanaian	fourth year	2013	College of Humanities/Social Sciences	70%-74%	Twi	First degree	Secondary Education	No parents or guardians (I live alone)	We have about the same amount of moneyas most	Christian	Christian (Protestant)	Christian (Protestant)	Church of Christ	Church of Christ	Church of Christ		Regular (weekly)	Regular (weekly)	Very religious	Extremely important	Mostly Agree	Agree	Agree	Mostly Agree	Mostly Agree	Strongly Agree	Agree	Mostly Agree	Strongly Agree	Mostly Agree	Mostly Agree	Agree	Strongly Agree	Agree	Strongly Agree	Agree	Agree	Agree	Mostly Agree	Agree	Agree	Mostly Agree	Agree	Never
135	17	Female	Other (please specify)	Ga-Adangbe	Ghanaian	Third year	2014	College of Basic and Applied Sciences(Agriculture/Veterinary Sciences/Biological/Physical Sciences)	60%-69%	English	First degree	Secondary Education	Both my mother and father in the same household	We have about the same amount of moneyas most	Christian	Christian (Protestant)	Christian (Protestant)	Seventh Day Adventist	Seventh Day Adventist	Seventh Day Adventist		Regular (weekly)	Frequent attendance	Moderately religious	Very important	Agree	Mostly Agree	Mostly disagree	Agree	Mostly disagree	Mostly Agree	Mostly Agree	Agree	Strongly Agree	Agree	Mostly Agree	Strongly Agree	Mostly Agree	Mostly Agree	Agree	Mostly Agree	Mostly Agree	Agree	Agree	Agree	Agree	Mostly Agree	Strongly Agree	Sometimes
136	23	Female	Public school in rural area	Ga-Adangbe	Ghanaian	Third year	2014	College of Basic and Applied Sciences(Agriculture/Veterinary Sciences/Biological/Physical Sciences)	70%-74%	Twi	College Diploma	Tertiary	Only my mother	We are richer than most	Christian	Christian (Protestant)	Christian (Protestant)	Pentecostal	Pentecostal	Pentecostal	Pentecostal	Fairly Regular (Almost weekly)	Regular (weekly)	Very religious	Very important	Mostly Agree	Mostly Agree	Agree	Agree	Agree	Agree	Agree	Agree	Agree	Agree	Agree	Strongly Agree	Strongly Agree	Strongly Agree	Agree	Agree	Mostly disagree	Agree	Agree	Agree	Agree	Agree	Agree	Never
137	20	Male	Public school in urban area	Akan	Ghanaian	Third year	2014	College of Basic and Applied Sciences(Agriculture/Veterinary Sciences/Biological/Physical Sciences)	70%-74%	Twi	Completed secondary School (SSS/ A' level)	Secondary Education	Both my mother and father in the same household	We have about the same amount of moneyas most	Traditional African	No religious affiliation	No religious affiliation					Never	Only on special occasions	Not religious at all	Not at all important	Strongly Agree	Strongly Agree	Strongly Agree	Strongly Disagree	Strongly Disagree	Strongly Agree	Strongly Disagree	Strongly Agree	Strongly Disagree	Strongly Agree	Strongly Disagree	Agree	Agree	Strongly Agree	Strongly Disagree	Strongly Disagree	Agree	Strongly Disagree	Agree	Strongly Agree	Strongly Disagree	Strongly Agree	Strongly Disagree	Rarely
138	23	Male	Public school in urban area	Akan	Ghanaian	fourth year	2013	College of Humanities/Social Sciences	70%-74%	Twi	Primary education(some or complete)	Primary education	Both my mother and father in the same household	We have about the same amount of moneyas most	Christian	Christian (Protestant)	Christian (Catholic)	Methodist	Pentecostal		Methodist	Fairly Regular (Almost weekly)	Frequent attendance	Very religious	Extremely important	Agree	Agree	Strongly Agree	Agree	Agree	Agree	Strongly Agree	Agree	Agree	Strongly Agree	Strongly Agree	Agree	Agree	Agree	Strongly Agree	Strongly Agree	Agree	Mostly Agree	Mostly Agree	Agree	Strongly Agree	Strongly Agree	Agree	Often
139	20	Female	Other (please specify)	Others	Other West African Countries	Second year	2014	College of Basic and Applied Sciences(Agriculture/Veterinary Sciences/Biological/Physical Sciences)	60%-69%	English	Completed secondary School (SSS/ A' level)	Secondary Education	Both my mother and father in the same household	We are richer than most	Christian	Christian (Protestant)	Christian (Protestant)					Regular (weekly)	Regular (weekly)	Very religious	Very important	Agree	Agree	Strongly Agree	Strongly Disagree	Mostly Agree	Agree	Disagree	Agree	Strongly Agree	Strongly Agree	Agree	Strongly Agree	Disagree	Strongly Agree	Mostly Agree	Strongly Agree	Agree	Strongly Agree	Strongly Agree	Agree	Agree	Disagree	Strongly Agree	Sometimes
140	21	Male	Private school	Ewe	Ghanaian	Second year	2015	College of Basic and Applied Sciences(Agriculture/Veterinary Sciences/Biological/Physical Sciences)	70%-74%	English	First degree	Tertiary	Both my mother and father in the same household	We have about the same amount of moneyas most	Christian	Christian (Protestant)	Christian (Protestant)	Pentecostal	Pentecostal	Pentecostal	Pentecostal	Fairly Regular (Almost weekly)	Fairly Regular (Almost weekly)	Not religious at all	Don’t know (DNR)	Mostly Agree	Agree	Mostly Agree	Mostly Agree	Mostly Agree	Mostly Agree	Mostly Agree	Agree	Strongly Agree	Strongly Agree	Mostly Agree	Agree	Mostly Agree	Strongly Agree	Strongly Agree	Agree	Agree	Agree	Agree	Strongly Agree	Agree	Mostly Agree	Agree	Sometimes
141	19	Female	Public school in urban area	Others	Other (specify)	Second year	2014	College of Basic and Applied Sciences(Agriculture/Veterinary Sciences/Biological/Physical Sciences)	75% or more	Twi	College Diploma	Primary education	Both my mother and father in the same household	We are poorer than most	Christian	Christian (Protestant)	Christian (Catholic)	Pentecostal	Pentecostal			Regular (weekly)	Regular (weekly)	Very religious	Extremely important	Strongly Agree	Strongly Agree	Strongly Agree	Agree	Mostly Agree	Strongly Agree	Strongly Agree	Mostly Agree	Strongly Agree	Mostly Agree	Mostly Agree	Strongly Agree	Disagree	Agree	Strongly Agree	Agree	Strongly Agree	Strongly Agree	Mostly Agree	Strongly Agree	Mostly Agree	Mostly Agree	Strongly Agree	Often
142	20	Male	Public school in urban area	Ga-Adangbe	Ghanaian	Second year	2015	College of Basic and Applied Sciences(Agriculture/Veterinary Sciences/Biological/Physical Sciences)	75% or more	Twi	Completed secondary School (SSS/ A' level)	Secondary Education	Only my father	We have about the same amount of moneyas most	Christian	Christian (Protestant)		Baptist	Pentecostal			Frequent attendance	Frequent attendance	Very religious	Very important	Agree	Strongly Agree	Agree	Strongly Agree	Mostly Agree	Strongly Disagree	Strongly Disagree	Mostly Agree	Strongly Agree	Disagree	Strongly Disagree	Agree	Mostly disagree	Mostly disagree	Strongly Agree	Agree	Agree	Strongly Agree	Strongly Agree	Mostly disagree	Strongly Agree	Strongly Disagree	Agree	Never
143	19	Male	Public school in urban area		Ghanaian	Second year	2015	College of Basic and Applied Sciences(Agriculture/Veterinary Sciences/Biological/Physical Sciences)	75% or more	Ga	A postgraduate	Secondary Education	Both my mother and father in the same household	We are richer than most	Christian	Christian (Protestant)	Christian (Protestant)	Independent	Independent	Independent		Regular (weekly)	Fairly Regular (Almost weekly)	Moderately religious	Very important	Agree	Agree	Agree	Mostly Agree	Mostly disagree	Mostly Agree	Strongly Disagree	Mostly Agree	Strongly Agree	Agree	Agree	Agree	Agree	Agree	Agree	Mostly Agree	Mostly Agree	Strongly Agree	Mostly Agree	Strongly Agree	Strongly Agree	Mostly Agree	Mostly Agree	Rarely
144	18	Female	Public school in rural area	Akan	Ghanaian	Second year	2014	College of Basic and Applied Sciences(Agriculture/Veterinary Sciences/Biological/Physical Sciences)	75% or more	Other African Language specify:	A postgraduate	Tertiary	Only my mother	We have about the same amount of moneyas most		Christian (Protestant)	Christian (Protestant)	Methodist	Methodist	Presbyterian		Regular (weekly)	Fairly Regular (Almost weekly)	Somewhat religious	Very important	Agree	Agree	Mostly Agree	Mostly Agree	Agree	Mostly Agree	Agree	Agree	Agree	Mostly Agree	Agree	Mostly Agree	Mostly Agree	Mostly Agree	Mostly Agree	Mostly Agree	Agree	Strongly Agree	Strongly Agree	Agree	Strongly Agree	Mostly Agree	Agree	Sometimes
145	20	Female	Private school	Ewe	Ghanaian	Third year	2014	College of Basic and Applied Sciences(Agriculture/Veterinary Sciences/Biological/Physical Sciences)	60%-69%	Ewe	A postgraduate	Tertiary	Both my mother and father in the same household	We have about the same amount of moneyas most	Christian	Christian (Protestant)	Other Specify (specify	Presbyterian	Presbyterian	Presbyterian		Regular (weekly)	Regular (weekly)	Moderately religious	Very important	Strongly Agree	Strongly Agree	Strongly Agree	Agree	Agree	Agree	Strongly Agree		Strongly Agree	Agree	Agree	Strongly Agree	Agree	Agree	Strongly Agree	Strongly Agree	Strongly Agree	Strongly Agree	Strongly Agree	Strongly Agree	Strongly Agree	Strongly Agree	Strongly Agree	Often
146	27	Male	Public school in urban area	Ga-Adangbe	Ghanaian	Third year	2014	College of Basic and Applied Sciences(Agriculture/Veterinary Sciences/Biological/Physical Sciences)	75% or more	Other African Language specify:	Completed secondary School (SSS/ A' level)	Secondary Education	Both my mother and father in the same household	We are richer than most	Christian	Christian (Protestant)	Christian (Protestant)					Regular (weekly)	Regular (weekly)	Extremely religious	Extremely important	Strongly Agree	Strongly Agree	Strongly Agree	Strongly Agree	Strongly Agree	Strongly Agree	Strongly Agree	Strongly Agree	Strongly Agree	Strongly Agree	Strongly Agree	Strongly Agree	Mostly Agree	Strongly Agree	Strongly Agree	Strongly Agree	Strongly Agree	Strongly Agree	Strongly Agree	Strongly Agree	Strongly Agree	Strongly Agree	Strongly Agree	Rarely
147	26	Male	Public school in urban area	Akan	Ghanaian	Third year	2014	College of Humanities/Social Sciences	75% or more	Twi	Completed secondary School (SSS/ A' level)	Secondary Education	Both my mother and father in the same household	We have about the same amount of moneyas most	Christian	Christian (Protestant)	Christian (Protestant)	Pentecostal	Pentecostal	Pentecostal	Pentecostal	Regular (weekly)	Regular (weekly)	Very religious	Extremely important	Strongly Agree	Strongly Agree	Strongly Agree	Strongly Agree	Agree	Mostly Agree	Strongly Agree	Agree	Strongly Agree	Mostly Agree	Mostly Agree	Mostly Agree	Strongly Disagree	Strongly Agree	Strongly Agree	Strongly Agree	Mostly Agree	Strongly Agree	Strongly Agree	Strongly Agree	Strongly Agree	Strongly Disagree	Agree	Sometimes
148	21	Female	Public school in urban area	Akan	Ghanaian	Third year	2014	College of Basic and Applied Sciences(Agriculture/Veterinary Sciences/Biological/Physical Sciences)	75% or more	Twi	A postgraduate	Tertiary	Both my mother and father in the same household	We are richer than most	Christian	Christian (Protestant)	Christian (Protestant)	Pentecostal	Pentecostal	Pentecostal		Regular (weekly)	Regular (weekly)	Very religious	Extremely important	Agree	Strongly Agree	Strongly Agree	Agree	Agree	Agree	Mostly disagree	Agree	Strongly Agree	Mostly disagree	Disagree	Agree	Mostly Agree	Agree	Strongly Agree	Strongly Agree	Strongly Agree	Strongly Agree	Agree	Agree	Strongly Agree	Mostly Agree	Agree	Rarely
149	20	Male	Public school in urban area	Akan	Ghanaian	Third year	2014	College of Basic and Applied Sciences(Agriculture/Veterinary Sciences/Biological/Physical Sciences)	75% or more	Twi	College Diploma	Primary education	Both my mother and father in the same household	We are richer than most	Christian	Christian (Protestant)	Christian (Protestant)	Pentecostal	Pentecostal	Presbyterian		Regular (weekly)	Regular (weekly)	Very religious	Very important	Mostly Agree	Agree	Strongly Agree	Mostly Agree	Agree	Disagree	Agree	Strongly Disagree	Agree	Agree	Mostly disagree	Mostly Agree	Disagree	Mostly Agree	Agree	Agree	Mostly Agree	Strongly Agree	Strongly Disagree	Agree	Agree	Mostly disagree	Mostly disagree	Rarely
150	21	Male	Public school in rural area	Akan	Ghanaian	Third year	2014	College of Basic and Applied Sciences(Agriculture/Veterinary Sciences/Biological/Physical Sciences)	60%-69%	Twi	A postgraduate	Primary education	My father and stepmother	We have about the same amount of moneyas most	Christian	Christian (Protestant)	Christian (Protestant)	Methodist	Methodist	Presbyterian	Independent	Fairly Regular (Almost weekly)	Frequent attendance	Very religious	Extremely important	Strongly Agree	Agree	Strongly Agree	Agree	Agree	Agree	Strongly Agree	Strongly Agree	Strongly Agree	Strongly Agree	Agree	Agree	Agree	Mostly Agree	Strongly Agree	Strongly Agree	Agree	Agree	Mostly Agree	Mostly Agree	Agree	Disagree	Mostly Agree	Rarely
151	21	Male	Public school in urban area	Akan	Ghanaian	Third year	2014	College of Basic and Applied Sciences(Agriculture/Veterinary Sciences/Biological/Physical Sciences)	70%-74%	Twi	First degree	Secondary Education	Both my mother and father in the same household	We are richer than most	Christian	Christian (Protestant)	Christian (Protestant)	Seventh Day Adventist	Seventh Day Adventist	Seventh Day Adventist	Seventh Day Adventist	Frequent attendance	Frequent attendance	Moderately religious	Very important	Strongly Agree	Strongly Agree	Strongly Agree	Agree	Agree	Agree	Agree	Strongly Agree	Strongly Agree	Agree	Disagree	Agree	Agree	Agree	Agree	Agree	Agree	Strongly Agree	Strongly Agree	Strongly Agree	Strongly Agree		Agree	Rarely
152	21	Male	Public school in urban area	Akan	Ghanaian	Third year	2014	College of Basic and Applied Sciences(Agriculture/Veterinary Sciences/Biological/Physical Sciences)	70%-74%	Ga	Some secondary education but not completered	Primary education	Only my mother	We have about the same amount of moneyas most	Christian	Christian (Protestant)	Muslim	Anglican				Regular (weekly)	Regular (weekly)	Extremely religious	Extremely important	Agree	Strongly Agree	Agree	Strongly Agree	Strongly Agree	Agree	Strongly Agree	Strongly Agree	Strongly Agree	Mostly disagree	Agree	Agree	Strongly Agree	Strongly Agree	Strongly Agree	Strongly Agree	Agree	Strongly Agree	Agree	Mostly Agree	Strongly Agree	Mostly Agree	Strongly Agree	Rarely
153	20	Female	Public school in urban area	Ga-Adangbe	Ghanaian	fourth year	2013	College of Basic and Applied Sciences(Agriculture/Veterinary Sciences/Biological/Physical Sciences)	75% or more	Ga			Both my mother and father in the same household	We have about the same amount of moneyas most	Christian	Christian (Catholic)	Christian (Catholic)					Frequent attendance	Frequent attendance	Moderately religious	Refused to answer	Agree	Strongly Agree	Agree	Strongly Disagree	Strongly Disagree	Agree	Strongly Agree	Strongly Agree	Strongly Agree	Strongly Agree	Disagree	Strongly Agree	Agree	Strongly Agree	Strongly Agree	Agree	Strongly Agree	Strongly Agree	Strongly Agree	Strongly Agree	Strongly Agree	Agree	Agree	Often
154	22	Female	Private school	Ewe	Ghanaian	fourth year	2013	College of Basic and Applied Sciences(Agriculture/Veterinary Sciences/Biological/Physical Sciences)	70%-74%	Ewe	A postgraduate	Secondary Education	Both my mother and father in the same household	We are richer than most	Christian	Christian (Protestant)	Christian (Protestant)	Independent	Evangelical	Evangelical		Regular (weekly)	Regular (weekly)	Very religious	Extremely important	Strongly Agree	Strongly Agree	Strongly Agree	Agree	Mostly Agree	Strongly Agree	Strongly Agree	Agree	Strongly Agree	Strongly Agree	Strongly Agree	Strongly Agree	Agree	Agree	Strongly Agree	Strongly Agree	Strongly Agree	Strongly Agree	Mostly Agree	Mostly Agree	Strongly Agree	Agree	Strongly Agree	Sometimes
155	22	Female	Public school in urban area	Others	Ghanaian	fourth year	2013	College of Basic and Applied Sciences(Agriculture/Veterinary Sciences/Biological/Physical Sciences)	70%-74%	Twi	Completed secondary School (SSS/ A' level)	Primary education	Both my mother and father in the same household	We are richer than most		Christian (Protestant)	Muslim	Independent	Independent			Occasionally (several times a year)	Occasionally (several times a year)	Moderately religious	Very important	Agree	Agree	Agree	Mostly Agree	Mostly Agree	Mostly Agree	Agree	Strongly Agree	Strongly Agree	Agree	Mostly Agree	Agree	Agree	Agree	Agree	Agree	Strongly Agree	Strongly Agree	Agree	Strongly Agree	Agree	Mostly Agree	Agree	Rarely
156	22	Male	Public school in rural area	Akan	Ghanaian	Third year	2014	College of Basic and Applied Sciences(Agriculture/Veterinary Sciences/Biological/Physical Sciences)	70%-74%	Twi	A postgraduate	Secondary Education	Both my mother and father in the same household	We have about the same amount of moneyas most	Christian	Christian (Protestant)	Christian (Protestant)	Pentecostal	Independent	Independent		Regular (weekly)	Regular (weekly)	Very religious	Somewhat important	Agree	Strongly Agree	Strongly Agree	Agree	Mostly Agree	Agree	Agree	Mostly Agree	Strongly Agree	Strongly Agree	Mostly Agree	Strongly Agree	Strongly Agree	Mostly Agree	Strongly Agree	Strongly Agree	Strongly Agree	Strongly Agree	Mostly Agree	Agree	Strongly Agree	Mostly disagree	Mostly Agree	Never
157	20	Female	Public school in urban area	Akan	Ghanaian	Third year	2014	College of Basic and Applied Sciences(Agriculture/Veterinary Sciences/Biological/Physical Sciences)	70%-74%	Twi	First degree	Primary education	Both my mother and father in the same household	We have about the same amount of moneyas most	Christian	Christian (Protestant)	Christian (Protestant)	Pentecostal	Pentecostal	Pentecostal		Regular (weekly)	Regular (weekly)	Very religious	Very important	Strongly Agree	Strongly Agree	Agree	Agree	Agree	Agree	Agree	Strongly Agree	Agree	Agree	Agree	Agree	Agree	Agree	Agree	Agree	Agree	Agree	Agree	Agree	Agree	Agree	Agree	Rarely
158	21	Male	Public school in urban area	Ga-Adangbe	Ghanaian	Third year	2014	College of Basic and Applied Sciences(Agriculture/Veterinary Sciences/Biological/Physical Sciences)	50%-59%	Ga	Some secondary education but not completered	Secondary Education	Some of the time in my mother’s home and some in my father’s home	We are richer than most	Christian	Christian (Protestant)	Christian (Protestant)	Methodist	Methodist	Independent		Only on special occasions	Occasionally (several times a year)	Very religious	Extremely important	Strongly Agree	Strongly Agree	Mostly disagree	Disagree	Disagree	Mostly Agree	Agree	Agree	Strongly Agree	Strongly Agree	Mostly disagree	Agree	Agree	Agree	Strongly Agree	Strongly Agree	Strongly Agree	Strongly Agree	Agree	Strongly Agree	Strongly Agree	Strongly Agree	Strongly Agree	Sometimes
159	20	Male	Public school in urban area	Akan	Ghanaian	Third year	2014	College of Basic and Applied Sciences(Agriculture/Veterinary Sciences/Biological/Physical Sciences)	70%-74%	Twi	First degree	Secondary Education	Both my mother and father in the same household	We are richer than most	Christian	Christian (Protestant)	Christian (Protestant)	Pentecostal	Pentecostal	Pentecostal	Pentecostal	Frequent attendance	Frequent attendance	Extremely religious	Extremely important	Strongly Agree	Strongly Agree	Strongly Agree	Mostly Agree	Strongly Agree	Strongly Agree	Mostly Agree	Strongly Disagree	Agree	Strongly Agree	Mostly Agree	Strongly Agree	Agree	Strongly Agree	Mostly disagree	Strongly Agree	Strongly Agree	Strongly Agree	Mostly Agree	Agree	Strongly Agree	Mostly Agree	Strongly Agree	Sometimes
160	22	Female	Public school in urban area	Others	Ghanaian	Third year	2014	College of Basic and Applied Sciences(Agriculture/Veterinary Sciences/Biological/Physical Sciences)	70%-74%	Other African Language specify:	A postgraduate	Tertiary	Only my mother	We are richer than most	Muslim	Muslim	Muslim					Regular (weekly)	Regular (weekly)	Moderately religious	Very important	Agree	Strongly Agree	Agree	Mostly Agree	Mostly disagree	Strongly Agree	Strongly Agree	Agree	Strongly Agree	Agree	Mostly Agree	Strongly Agree	Strongly Agree	Agree	Strongly Agree	Agree	Strongly Agree	Strongly Agree	Mostly Agree	Strongly Agree	Agree	Mostly Agree	Mostly Agree	Never
161	20	Male	Public school in rural area	Akan	Ghanaian	Third year	2014	College of Basic and Applied Sciences(Agriculture/Veterinary Sciences/Biological/Physical Sciences)	70%-74%	Twi	College Diploma	Secondary Education	Both my mother and father in the same household	We are richer than most	Christian	Christian (Protestant)	Christian (Protestant)	Pentecostal	Pentecostal	Presbyterian		Frequent attendance	Occasionally (several times a year)	Very religious	Very important	Agree	Agree	Agree	Agree	Agree	Agree	Strongly Agree	Mostly Agree	Strongly Agree	Mostly Agree	Agree	Agree	Mostly Agree	Agree	Agree	Agree	Agree	Strongly Agree	Mostly Agree	Agree	Agree	Disagree	Mostly Agree	Sometimes
162	21	Female	Public school in urban area	Others	Ghanaian	Third year	2014	College of Basic and Applied Sciences(Agriculture/Veterinary Sciences/Biological/Physical Sciences)	70%-74%	English	First degree	Tertiary	Only my father	We are richer than most	Christian	Christian (Protestant)	No religious affiliation	Presbyterian	Presbyterian			Frequent attendance	Frequent attendance	Moderately religious	Refused to answer	Agree	Strongly Agree	Agree	Strongly Disagree	Strongly Agree	Strongly Agree	Strongly Agree	Agree	Strongly Agree	Agree	Agree	Agree	Agree	Agree	Agree	Agree	Agree	Agree	Agree	Agree	Agree	Agree	Agree	Sometimes
163	22	Male	Public school in urban area	Akan	Ghanaian	fourth year	2013	College of Humanities/Social Sciences	75% or more	Twi	Some secondary education but not completered	Secondary Education	Only my mother	We are poorer than most	Christian	Christian (Protestant)	No religious affiliation	Pentecostal	Pentecostal			Occasionally (several times a year)	Regular (weekly)	Somewhat religious	Very important	Strongly Agree	Strongly Agree	Agree	Mostly Agree	Disagree	Mostly Agree	Agree	Strongly Agree	Strongly Agree	Mostly Agree	Mostly Agree	Agree	Strongly Agree	Agree	Agree	Agree	Disagree	Agree	Agree	Agree	Mostly Agree	Mostly disagree	Mostly Agree	Never
164	21	Male	Public school in urban area	Others	Ghanaian	Third year	2014	College of Basic and Applied Sciences(Agriculture/Veterinary Sciences/Biological/Physical Sciences)	70%-74%	Ewe	First degree	Secondary Education	Both my mother and father in the same household	We have about the same amount of moneyas most		Christian (Catholic)	Christian (Protestant)				Jehovah’s Witness	Frequent attendance	Fairly Regular (Almost weekly)	Moderately religious	Extremely important	Agree	Mostly Agree	Strongly Agree	Disagree	Disagree	Agree	Agree	Agree	Strongly Agree	Strongly Agree	Disagree	Agree	Strongly Agree	Mostly Agree	Mostly Agree	Mostly disagree	Strongly Agree	Mostly disagree	Agree	Strongly Agree	Mostly disagree	Mostly disagree	Agree	Never
165	22	Female		Akan	Ghanaian	fourth year	2013	College of Humanities/Social Sciences	70%-74%	Twi	A postgraduate	Tertiary	Both my mother and father in the same household	We have about the same amount of moneyas most	Christian	Christian (Protestant)	Christian (Protestant)	Methodist	Methodist	Methodist	Methodist	Fairly Regular (Almost weekly)	Regular (weekly)	Moderately religious	Very important	Agree	Agree	Agree	Agree	Agree	Mostly Agree	Agree	Agree	Agree	Agree	Mostly disagree	Agree	Agree	Agree	Agree	Agree	Agree	Agree	Mostly Agree	Agree	Strongly Agree	Mostly Agree	Mostly Agree	Sometimes
166	20	Female	Public school in urban area	Others	Ghanaian	fourth year	2013	College of Humanities/Social Sciences	60%-69%	Hausa		Secondary Education	Other relatives (aunt, uncle, grandparent)	We have about the same amount of moneyas most	Muslim	Muslim	Muslim					Regular (weekly)	Regular (weekly)	Moderately religious	Very important	Mostly Agree	Agree	Agree	Mostly Agree	Mostly disagree	Agree	Agree	Agree	Strongly Agree	Agree	Agree	Agree	Mostly disagree	Mostly Agree	Mostly Agree	Mostly Agree	Mostly Agree	Agree	Agree	Strongly Agree	Strongly Agree	Mostly Agree	Agree	Rarely
167	21	Female	Public school in rural area	Akan	Ghanaian	Third year	2014	College of Humanities/Social Sciences	Below 40%	Twi	Completed secondary School (SSS/ A' level)	No education	Only my mother	We are richer than most		Christian (Protestant)	Christian (Protestant)		Independent	Methodist		Regular (weekly)	Regular (weekly)	Very religious	Very important	Agree	Agree	Agree	Mostly Agree	Agree	Mostly Agree	Mostly disagree	Mostly disagree	Mostly Agree	Strongly Agree	Mostly Agree	Agree	Agree	Strongly Agree	Mostly Agree	Agree	Agree	Agree	Mostly Agree	Agree	Strongly Agree	Agree	Agree	Never
168	20	Female	Public school in urban area	Ga-Adangbe	Ghanaian	Third year	2014	College of Humanities/Social Sciences	75% or more	English	Completed secondary School (SSS/ A' level)	Secondary Education	My father and stepmother	We are richer than most	Christian	No religious affiliation	Christian (Protestant)	Methodist		Presbyterian		Frequent attendance	Occasionally (several times a year)	Very religious	Don’t know (DNR)	Strongly Agree	Strongly Agree	Strongly Agree	Agree	Strongly Agree	Mostly Agree	Agree	Agree	Strongly Agree	Mostly Agree	Mostly Agree	Agree	Agree	Mostly Agree	Strongly Agree	Strongly Agree	Agree	Strongly Agree	Agree	Strongly Agree	Strongly Agree	Mostly Agree	Agree	Sometimes
169	20	Female	Public school in rural area	Others	Ghanaian	Third year	2014	College of Humanities/Social Sciences	75% or more	Other African Language specify:	Primary education(some or complete)	No education	Both my mother and father in the same household	We are poorer than most	Christian	Christian (Catholic)	Christian (Catholic)					Regular (weekly)	Fairly Regular (Almost weekly)	Very religious	Very important	Strongly Agree	Strongly Agree	Strongly Agree	Agree	Agree	Agree	Strongly Agree	Agree	Agree	Agree	Agree	Strongly Agree	Agree	Agree	Strongly Agree	Strongly Agree	Agree	Strongly Agree	Agree	Agree	Agree	Agree	Strongly Agree	Rarely
170	21	Male	Public school in urban area	Akan	Ghanaian	Third year	2014	College of Humanities/Social Sciences	70%-74%	Twi	Primary education(some or complete)	Primary education	Both my mother and father in the same household	We are richer than most	Christian	Christian (Protestant)	Christian (Protestant)	Pentecostal	Pentecostal	Pentecostal	Pentecostal	Frequent attendance	Fairly Regular (Almost weekly)	Extremely religious	Extremely important	Strongly Agree	Strongly Agree	Strongly Agree	Agree	Strongly Agree	Agree	Strongly Agree	Strongly Agree	Strongly Agree	Agree	Mostly disagree	Agree	Agree	Agree	Strongly Agree	Strongly Agree	Mostly Agree	Strongly Agree	Agree	Agree	Strongly Agree	Agree	Strongly Agree	Sometimes
171	20	Male	Public school in urban area	Akan	Ghanaian	Third year	2014	College of Humanities/Social Sciences	70%-74%	Twi	First degree	Tertiary	Both my mother and father in the same household	We have about the same amount of moneyas most	Christian	Christian (Protestant)	Christian (Protestant)	Methodist	Methodist	Methodist	Methodist	Regular (weekly)	Frequent attendance	Very religious	Very important	Agree	Agree	Agree	Disagree	Agree	Agree	Agree	Agree	Agree	Agree	Disagree	Agree	Agree	Agree	Agree	Agree	Agree	Agree	Agree	Agree	Agree	Disagree	Agree	Rarely
172	23	Male	Public school in urban area	Akan	Ghanaian	Second year	2015	College of Basic and Applied Sciences(Agriculture/Veterinary Sciences/Biological/Physical Sciences)	60%-69%	Twi	Some secondary education but not completered	Secondary Education	Only my mother	We have about the same amount of moneyas most	Christian	Christian (Protestant)	Christian (Protestant)	Pentecostal	Pentecostal	Pentecostal		Frequent attendance	Frequent attendance	Moderately religious	Extremely important	Strongly Agree	Strongly Agree	Strongly Agree	Strongly Agree	Strongly Agree	Strongly Agree	Strongly Agree	Strongly Agree	Strongly Agree	Strongly Agree	Strongly Agree	Strongly Agree	Mostly Agree	Mostly Agree	Strongly Agree	Strongly Agree	Strongly Agree	Strongly Agree	Strongly Agree	Strongly Agree	Strongly Agree	Strongly Agree	Strongly Agree	Rarely
173	22	Male	Public school in urban area	Akan	Ghanaian	fourth year	2013	College of Basic and Applied Sciences(Agriculture/Veterinary Sciences/Biological/Physical Sciences)		Twi	College Diploma	Secondary Education	Both my mother and father in the same household	We have about the same amount of moneyas most	Christian	Christian (Protestant)	Christian (Protestant)	Presbyterian	Presbyterian	Presbyterian		Regular (weekly)	Regular (weekly)	Very religious	Extremely important	Agree	Strongly Agree	Strongly Agree	Strongly Agree	Strongly Agree	Agree	Strongly Agree	Strongly Agree	Strongly Agree	Strongly Agree	Strongly Agree	Agree	Mostly Agree	Strongly Agree	Strongly Agree	Agree	Strongly Agree	Strongly Agree	Strongly Agree	Strongly Agree	Strongly Agree	Agree	Agree	Often
174	20	Female	Public school in urban area	Akan	Ghanaian	fourth year	2013	College of Basic and Applied Sciences(Agriculture/Veterinary Sciences/Biological/Physical Sciences)	70%-74%	Twi	First degree	Primary education	Both my mother and father in the same household	We are richer than most	Christian	Christian (Protestant)	Christian (Protestant)	Methodist	Methodist	Methodist		Regular (weekly)	Regular (weekly)	Very religious	Extremely important	Strongly Agree	Strongly Agree	Strongly Agree	Strongly Agree	Strongly Agree	Strongly Agree	Strongly Agree	Strongly Agree	Strongly Agree	Agree	Mostly disagree	Strongly Agree	Strongly Agree	Mostly Agree	Agree	Strongly Agree	Strongly Agree	Strongly Agree	Strongly Agree	Strongly Agree	Strongly Agree	Mostly Agree	Agree	Sometimes
175	22	Female	Public school in urban area	Akan	Ghanaian	Third year	2014	College of Humanities/Social Sciences		Twi	Some secondary education but not completered	Secondary Education	Both my mother and father in the same household	We have about the same amount of moneyas most	Christian	Christian (Protestant)	Christian (Protestant)	Baptist	Baptist	Baptist	Baptist	Regular (weekly)	Regular (weekly)	Moderately religious	Very important	Strongly Agree	Agree	Mostly disagree	Mostly disagree	Strongly Agree	Agree	Agree	Agree	Strongly Agree	Strongly Agree	Strongly Agree	Strongly Agree	Strongly Agree	Strongly Agree	Strongly Agree	Strongly Agree	Agree	Strongly Agree	Agree	Strongly Agree	Strongly Agree	Mostly disagree	Strongly Agree	Never
176	19	Male	Public school in rural area	Akan	Ghanaian	Second year	2015	College of Basic and Applied Sciences(Agriculture/Veterinary Sciences/Biological/Physical Sciences)		Twi	Completed secondary School (SSS/ A' level)		Both my mother and father in the same household	We are poorer than most	Christian	Christian (Protestant)	Christian (Protestant)	Independent	Independent	Independent		Regular (weekly)	Fairly Regular (Almost weekly)	Moderately religious	Extremely important	Strongly Agree	Strongly Agree	Strongly Agree	Agree	Agree	Agree	Strongly Agree	Disagree	Strongly Agree	Strongly Agree	Strongly Agree	Agree	Strongly Agree	Strongly Agree	Strongly Agree	Strongly Agree	Agree	Strongly Agree	Strongly Agree	Strongly Agree	Agree	Disagree	Agree	Never
177	21	Female	Public school in rural area	Ewe	Ghanaian	fourth year	2013	College of Basic and Applied Sciences(Agriculture/Veterinary Sciences/Biological/Physical Sciences)	70%-74%	Twi	A postgraduate	Primary education	Only my mother	We have about the same amount of moneyas most		Christian (Catholic)	Christian (Catholic)					Regular (weekly)	Regular (weekly)	Very religious	Extremely important											Mostly disagree	Mostly Agree	Mostly disagree	Mostly Agree	Strongly Agree	Strongly Agree	Strongly Agree	Strongly Agree	Mostly Agree	Strongly Agree	Strongly Agree	Strongly Disagree	Strongly Agree	Rarely
178	20	Male	Private school	Akan	Ghanaian	fourth year	2013	College of Humanities/Social Sciences	70%-74%	English	First degree	Tertiary	Both my mother and father in the same household	We have about the same amount of moneyas most	Christian	Christian (Protestant)	Christian (Protestant)	Pentecostal	Pentecostal	Pentecostal		Regular (weekly)	Regular (weekly)	Moderately religious	Very important	Agree	Strongly Agree	Strongly Agree	Agree	Strongly Disagree	Mostly Agree	Mostly Agree	Mostly Agree	Strongly Agree	Strongly Disagree	Mostly Agree	Disagree		Mostly Agree	Mostly Agree	Mostly Agree	Mostly Agree	Mostly Agree	Strongly Agree	Strongly Agree	Mostly Agree	Mostly Agree	Mostly disagree	Sometimes
179	25	Female	Public school in urban area	Akan	Ghanaian	fourth year	2013	College of Humanities/Social Sciences	70%-74%	Twi	College Diploma	Tertiary	Other relatives (aunt, uncle, grandparent)	We have about the same amount of moneyas most	Christian	Christian (Protestant)	Christian (Protestant)	Presbyterian	Presbyterian	Presbyterian	Pentecostal	Fairly Regular (Almost weekly)	Regular (weekly)	Very religious	Extremely important	Strongly Agree	Strongly Agree	Strongly Agree	Agree	Agree	Strongly Disagree	Mostly disagree	Agree	Strongly Agree	Mostly disagree	Disagree	Agree	Mostly Agree	Mostly disagree	Strongly Agree	Agree	Agree	Agree	Mostly disagree	Mostly Agree	Agree	Disagree	Mostly Agree	Sometimes
180	21	Female	Public school in urban area	Akan	Ghanaian	fourth year	2013	College of Humanities/Social Sciences	75% or more	Twi	Completed secondary School (SSS/ A' level)	Tertiary	Only my mother			Christian (Protestant)	Christian (Protestant)	Pentecostal	Pentecostal	Pentecostal		Regular (weekly)	Regular (weekly)	Extremely religious	Extremely important	Strongly Agree	Strongly Agree	Strongly Agree	Strongly Agree	Agree	Agree	Strongly Agree	Mostly Agree	Strongly Agree	Strongly Agree	Strongly Agree	Strongly Agree	Strongly Agree	Strongly Agree	Strongly Agree	Strongly Agree	Strongly Agree	Strongly Agree	Agree	Strongly Agree	Strongly Agree	Agree	Strongly Agree	Rarely
181	24	Male	Public school in rural area	Ewe	Ghanaian	fourth year	2013	College of Humanities/Social Sciences	50%-59%	Twi	Completed secondary School (SSS/ A' level)	No education	Only my mother	We have about the same amount of moneyas most	Christian	Christian (Protestant)	Christian (Protestant)	Pentecostal	Pentecostal	Pentecostal	Pentecostal	Fairly Regular (Almost weekly)	Fairly Regular (Almost weekly)	Moderately religious	Very important	Strongly Agree	Agree	Strongly Agree	Strongly Agree	Mostly Agree	Agree	Strongly Agree	Agree	Strongly Agree	Mostly Agree	Disagree	Agree	Agree	Agree	Strongly Agree	Strongly Agree	Agree	Agree	Agree	Strongly Agree	Agree	Agree	Agree	Never
182	19	Female	Public school in rural area	Ga-Adangbe	Ghanaian	Second year	2015	College of Basic and Applied Sciences(Agriculture/Veterinary Sciences/Biological/Physical Sciences)	70%-74%	Ga	Completed secondary School (SSS/ A' level)	Secondary Education	Other relatives (aunt, uncle, grandparent)	We are richer than most	Christian	Christian (Protestant)	Christian (Protestant)	Pentecostal	Pentecostal	Seventh Day Adventist	Seventh Day Adventist	Frequent attendance	Regular (weekly)	Moderately religious	Extremely important	Strongly Agree	Strongly Agree	Strongly Agree	Agree	Agree	Agree	Strongly Agree	Strongly Agree	Strongly Agree	Strongly Agree	Agree	Strongly Agree	Strongly Agree	Strongly Agree	Strongly Agree	Mostly Agree	Strongly Agree	Agree	Mostly Agree	Strongly Agree	Mostly disagree	Agree	Strongly Disagree	Rarely
183	21	Female	Public school in rural area	Akan	Ghanaian	Third year	2014	College of Basic and Applied Sciences(Agriculture/Veterinary Sciences/Biological/Physical Sciences)	40%-49%	Twi	College Diploma	Tertiary	Both my mother and father in the same household	We have about the same amount of moneyas most	Christian	Christian (Protestant)	Christian (Protestant)	Methodist	Methodist	Methodist	Methodist	Occasionally (several times a year)	Regular (weekly)	Very religious	Very important	Strongly Disagree	Strongly Disagree	Strongly Disagree	Mostly disagree		Strongly Disagree	Mostly disagree	Mostly Agree	Disagree	Disagree	Strongly Disagree	Strongly Disagree	Strongly Disagree	Strongly Disagree	Strongly Agree	Strongly Disagree	Strongly Disagree	Strongly Agree	Strongly Disagree	Strongly Agree	Strongly Disagree	Strongly Agree	Strongly Disagree	Never
184	22	Female	Public school in rural area	Ga-Adangbe	Ghanaian	Third year	2014	College of Basic and Applied Sciences(Agriculture/Veterinary Sciences/Biological/Physical Sciences)	70%-74%	Ga	College Diploma	Secondary Education	Only my mother	We have about the same amount of moneyas most	Christian	Christian (Protestant)	Christian (Protestant)	Methodist	Methodist	Anglican		Occasionally (several times a year)	Occasionally (several times a year)	Very religious	Extremely important	Agree	Agree	Strongly Agree	Mostly disagree	Agree	Agree	Agree	Agree	Agree	Agree	Mostly disagree	Agree	Agree	Agree	Mostly Agree	Agree	Agree	Agree	Agree	Agree	Strongly Agree	Mostly Agree	Agree	Never
185	22	Male	Public school in urban area	Akan	Ghanaian	Third year	2014	College of Basic and Applied Sciences(Agriculture/Veterinary Sciences/Biological/Physical Sciences)	70%-74%	Twi	Primary education(some or complete)	Primary education	Other relatives (aunt, uncle, grandparent)	We have about the same amount of moneyas most	Christian	Christian (Catholic)	Christian (Catholic)					Fairly Regular (Almost weekly)	Fairly Regular (Almost weekly)	Moderately religious	Extremely important	Agree	Agree	Strongly Agree	Agree	Agree	Mostly Agree	Agree	Agree	Strongly Agree	Strongly Agree	Strongly Agree	Agree	Strongly Agree	Strongly Agree	Strongly Agree	Strongly Agree	Strongly Agree	Strongly Agree	Agree	Agree	Strongly Agree	Agree	Strongly Agree	Rarely
186	19	Female	Public school in urban area	Ewe	Ghanaian	Third year	2014	College of Basic and Applied Sciences(Agriculture/Veterinary Sciences/Biological/Physical Sciences)	70%-74%	English	College Diploma	Secondary Education	Both my mother and father in the same household	We have about the same amount of moneyas most	Christian	Christian (Protestant)	Christian (Protestant)	Independent	Independent	Independent		Frequent attendance	Frequent attendance	Moderately religious	Very important	Agree	Strongly Agree	Agree	Mostly Agree	Mostly Agree	Mostly Agree	Agree	Agree	Strongly Agree	Mostly Agree	Mostly Agree	Agree	Strongly Agree	Agree	Mostly Agree	Agree	Agree	Strongly Agree	Agree	Strongly Agree	Agree	Mostly Agree	Mostly Agree	Sometimes
187	21	Female	Public school in urban area	Akan	Ghanaian	Third year	2014	College of Basic and Applied Sciences(Agriculture/Veterinary Sciences/Biological/Physical Sciences)	70%-74%	Twi	College Diploma	No education	Both my mother and father in the same household	We have about the same amount of moneyas most	Christian	Christian (Protestant)	Christian (Protestant)	Presbyterian	Presbyterian	Presbyterian		Regular (weekly)	Regular (weekly)	Very religious	Extremely important	Agree	Agree	Strongly Agree	Mostly Agree	Mostly Agree	Agree	Strongly Agree	Agree	Mostly Agree	Strongly Agree	Mostly Agree	Mostly Agree	Agree	Agree	Mostly Agree	Mostly Agree	Agree	Agree	Mostly Agree	Agree	Agree	Mostly Agree	Mostly Agree	Often
188	20	Male	Public school in urban area	Akan	Ghanaian	Second year	2015	College of Basic and Applied Sciences(Agriculture/Veterinary Sciences/Biological/Physical Sciences)		Twi	First degree	Secondary Education	Both my mother and father in the same household	We are richer than most	Christian	Christian (Protestant)	Christian (Protestant)	Pentecostal	Pentecostal	Pentecostal	Pentecostal	Frequent attendance	Frequent attendance	Very religious	Very important	Strongly Agree	Strongly Agree	Agree	Strongly Agree	Strongly Agree	Strongly Agree	Strongly Agree	Strongly Agree	Strongly Agree	Strongly Agree	Strongly Disagree	Strongly Agree	Strongly Agree	Strongly Agree	Strongly Agree	Strongly Agree	Strongly Agree	Strongly Agree	Strongly Agree	Strongly Agree	Strongly Agree	Strongly Agree	Strongly Agree	Rarely
189	19	Male	Private school	Akan	Ghanaian	Second year	2015	College of Basic and Applied Sciences(Agriculture/Veterinary Sciences/Biological/Physical Sciences)	70%-74%	Twi	Completed secondary School (SSS/ A' level)	Primary education	Both my mother and father in the same household	We have about the same amount of moneyas most	Christian	Christian (Protestant)	Christian (Protestant)	Church of Christ	Church of Christ	Church of Christ	Church of Christ	Frequent attendance	Frequent attendance	Moderately religious	Extremely important	Agree	Agree																						Never
190	17	Male	Public school in rural area	Others	Ghanaian	Second year	2015	College of Basic and Applied Sciences(Agriculture/Veterinary Sciences/Biological/Physical Sciences)	70%-74%	English	A postgraduate	Tertiary	Some of the time in my mother’s home and some in my father’s home	We have about the same amount of moneyas most	Muslim	Muslim	Muslim					Regular (weekly)	Regular (weekly)	Moderately religious	Extremely important	Strongly Agree	Mostly Agree	Mostly Agree	Agree	Strongly Disagree	Mostly Agree	Mostly disagree	Strongly Agree	Strongly Disagree	Strongly Agree	Strongly Agree	Strongly Agree	Strongly Agree	Strongly Agree	Strongly Disagree	Strongly Agree	Strongly Agree	Strongly Disagree	Mostly Agree	Strongly Agree	Strongly Agree	Disagree	Agree	Always
191	19	Female	Public school in urban area	Ewe	Ghanaian	Second year	2015	College of Basic and Applied Sciences(Agriculture/Veterinary Sciences/Biological/Physical Sciences)		Twi			Both my mother and father in the same household	We have about the same amount of moneyas most	Christian	Christian (Protestant)	Christian (Protestant)	Pentecostal	Pentecostal	Pentecostal		Regular (weekly)	Regular (weekly)	Moderately religious	Very important	Strongly Agree	Agree	Agree	Strongly Agree	Agree	Mostly disagree	Strongly Agree	Strongly Agree	Strongly Agree	Strongly Agree	Strongly Agree	Strongly Agree	Strongly Agree	Strongly Agree	Agree	Strongly Agree	Strongly Agree	Agree	Agree	Strongly Agree	Strongly Agree	Agree	Strongly Agree
192	19	Male	Public school in urban area	Ga-Adangbe	Ghanaian	Second year	2015	College of Basic and Applied Sciences(Agriculture/Veterinary Sciences/Biological/Physical Sciences)	70%-74%	English	A postgraduate	Tertiary	Both my mother and father in the same household	We are poorer than most	Christian	Christian (Protestant)	Christian (Protestant)					Regular (weekly)	Regular (weekly)	Moderately religious	Extremely important	Strongly Agree	Strongly Agree	Mostly disagree	Agree	Mostly Agree	Strongly Agree	Strongly Agree	Strongly Agree	Strongly Agree	Strongly Agree	Strongly Agree	Strongly Agree	Mostly Agree	Strongly Agree	Agree	Strongly Agree	Strongly Agree	Mostly Agree	Agree	Strongly Agree	Strongly Agree	Mostly Agree	Strongly Agree	Rarely
193	23	Male	Public school in rural area	Ewe	Ghanaian	Third year	2014	College of Basic and Applied Sciences(Agriculture/Veterinary Sciences/Biological/Physical Sciences)	70%-74%	Ewe	Completed secondary School (SSS/ A' level)	Secondary Education	Both my mother and father in the same household	We are poorer than most	Christian	Christian (Protestant)	Christian (Protestant)	Pentecostal	Pentecostal	Pentecostal		Regular (weekly)	Regular (weekly)	Very religious	Very important	Mostly Agree	Agree	Agree	Agree	Agree	Mostly Agree	Mostly Agree	Strongly Agree	Strongly Agree	Mostly Agree	Agree	Mostly Agree	Agree	Agree	Strongly Agree	Strongly Agree	Agree	Strongly Agree	Mostly Agree	Strongly Agree	Mostly Agree	Agree	Agree	Rarely
194	25	Female	Public school in rural area	Akan	Ghanaian	fourth year	2013	College of Basic and Applied Sciences(Agriculture/Veterinary Sciences/Biological/Physical Sciences)	50%-59%	Ga	Some secondary education but not completered	Primary education	Both my mother and father in the same household	We have about the same amount of moneyas most	Christian	Christian (Protestant)	Christian (Protestant)	Pentecostal	Pentecostal	Pentecostal		Regular (weekly)	Occasionally (several times a year)	Moderately religious	Extremely important	Agree	Agree	Agree	Agree	Strongly Agree	Mostly Agree	Mostly Agree	Strongly Agree	Strongly Agree	Agree	Agree	Agree	Disagree	Agree	Strongly Agree	Strongly Agree	Strongly Agree	Strongly Agree	Agree	Mostly Agree	Strongly Agree	Disagree	Strongly Agree	Sometimes
195	20	Male	Public school in rural area	Others	Ghanaian	Second year	2015	College of Humanities/Social Sciences	60%-69%	Other African Language specify:	College Diploma	Secondary Education	Both my mother and father in the same household	We have about the same amount of moneyas most			Christian (Protestant)					Frequent attendance	Frequent attendance	Extremely religious	Extremely important	Mostly Agree	Mostly Agree	Mostly Agree	Mostly Agree	Mostly Agree	Mostly Agree	Mostly Agree	Mostly disagree	Mostly Agree	Strongly Agree	Agree	Agree	Agree	Agree	Agree	Agree	Agree	Agree	Agree	Agree	Strongly Agree	Agree	Agree	Rarely
196	22	Male	Public school in rural area	Ga-Adangbe	Ghanaian	Second year	2015	College of Basic and Applied Sciences(Agriculture/Veterinary Sciences/Biological/Physical Sciences)	70%-74%	Ga			Both my mother and father in the same household	We are richer than most	Christian	Christian (Protestant)	Christian (Protestant)	Pentecostal	Pentecostal	Pentecostal	Pentecostal	Frequent attendance	Frequent attendance	Very religious	Very important	Strongly Agree	Strongly Agree	Strongly Agree	Agree	Agree	Strongly Agree	Agree	Strongly Agree	Strongly Agree	Strongly Agree	Mostly disagree	Strongly Agree	Strongly Agree	Strongly Agree	Agree	Strongly Agree	Strongly Agree	Strongly Agree	Agree	Strongly Agree	Strongly Agree	Strongly Agree	Strongly Agree	Never
197	22	Male	Public school in urban area	Akan	Ghanaian	fourth year	2013	College of Humanities/Social Sciences	60%-69%	English		Secondary Education	Both my mother and father in the same household	We are richer than most			Christian (Protestant)	Independent	Independent	Independent	Independent	Frequent attendance	Frequent attendance	Moderately religious	Very important	Agree	Agree	Mostly Agree	Strongly Disagree	Mostly Agree	Mostly Agree	Strongly Disagree	Mostly Agree	Mostly Agree	Agree	Strongly Disagree	Mostly Agree	Strongly Agree	Mostly Agree	Mostly Agree	Mostly disagree	Mostly Agree	Mostly disagree	Agree	Agree	Mostly Agree	Mostly disagree	Mostly Agree	Sometimes
198	19	Female	Public school in rural area	Akan	Ghanaian	Third year	2014	College of Basic and Applied Sciences(Agriculture/Veterinary Sciences/Biological/Physical Sciences)	70%-74%	English	A postgraduate	Tertiary	Both my mother and father in the same household	We have about the same amount of moneyas most	Christian	Christian (Protestant)	Christian (Protestant)					Regular (weekly)	Regular (weekly)	Moderately religious	Extremely important	Mostly Agree	Mostly Agree	Agree	Disagree	Strongly Disagree	Strongly Disagree	Mostly Agree	Mostly Agree	Mostly Agree	Strongly Agree	Mostly disagree	Agree	Agree	Agree	Agree	Agree	Agree	Agree	Mostly Agree	Strongly Agree	Strongly Agree	Strongly Disagree	Mostly disagree	Rarely
199	19	Male	Public school in urban area	Akan	Ghanaian	Second year	2015	College of Humanities/Social Sciences	60%-69%	Ga	Completed secondary School (SSS/ A' level)	Secondary Education	Only my mother	We have about the same amount of moneyas most	Christian	Christian (Protestant)	Christian (Protestant)	Methodist	Methodist	Independent		Only on special occasions	Occasionally (several times a year)	Somewhat religious	Very important	Agree	Strongly Agree	Mostly Agree	Agree	Disagree	Agree	Strongly Agree	Strongly Agree	Strongly Agree	Agree	Agree	Agree	Agree	Agree	Agree	Agree	Strongly Agree	Strongly Agree	Mostly Agree	Mostly Agree	Agree	Mostly Agree	Disagree	Never
200	18	Female	Public school in rural area	Akan	Ghanaian	Second year	2015	College of Basic and Applied Sciences(Agriculture/Veterinary Sciences/Biological/Physical Sciences)	70%-74%	Other African Language specify:	A postgraduate	Secondary Education	Both my mother and father in the same household	We have about the same amount of moneyas most	Christian	Christian (Protestant)	Christian (Protestant)	Methodist	Methodist	Methodist		Frequent attendance	Frequent attendance	Moderately religious	Very important	Strongly Agree	Agree	Strongly Agree	Agree	Strongly Agree	Strongly Agree	Strongly Agree	Strongly Agree	Strongly Agree	Strongly Agree		Strongly Agree	Mostly Agree	Strongly Agree	Strongly Agree	Mostly disagree	Mostly disagree	Mostly disagree	Mostly disagree	Mostly disagree	Mostly disagree	Mostly disagree	Mostly disagree	Never
201	18	Male	Public school in urban area	Akan	Ghanaian	Second year	2015	College of Humanities/Social Sciences	75% or more	Ga	First degree	Secondary Education	Both my mother and father in the same household	We are richer than most	Christian	Christian (Protestant)	Christian (Protestant)	Baptist	Baptist	Jehovah’s Witness		Fairly Regular (Almost weekly)	Fairly Regular (Almost weekly)	Moderately religious	Don’t know (DNR)	Strongly Agree	Strongly Agree	Agree	Mostly Agree	Mostly Agree	Mostly Agree	Agree	Mostly Agree	Strongly Agree	Strongly Agree	Strongly Agree	Mostly Agree	Mostly Agree	Mostly Agree	Agree	Strongly Agree	Mostly Agree	Strongly Agree	Strongly Agree	Mostly Agree	Mostly Agree	Mostly Agree	Mostly disagree	Sometimes
202	22	Male	Public school in rural area	Akan	Ghanaian	Second year	2015	College of Humanities/Social Sciences	60%-69%	Twi	College Diploma	No education	Only my mother	We are richer than most	Christian	Christian (Catholic)	Christian (Protestant)	Jehovah’s Witness		Methodist		Only on special occasions	Fairly Regular (Almost weekly)	Moderately religious	Very important	Agree	Strongly Agree	Strongly Agree	Strongly Agree	Strongly Agree	Disagree	Strongly Agree	Strongly Agree	Strongly Agree	Strongly Agree	Strongly Agree	Agree	Strongly Agree	Strongly Agree	Strongly Agree	Strongly Agree	Strongly Agree	Strongly Agree	Strongly Agree	Agree	Strongly Agree	Strongly Agree	Agree	Never
203	20	Female	Public school in urban area	Others	Ghanaian	Second year	2015	College of Basic and Applied Sciences(Agriculture/Veterinary Sciences/Biological/Physical Sciences)		English	A postgraduate	Tertiary	Only my mother	We have about the same amount of moneyas most				Methodist	Methodist	Methodist		Regular (weekly)	Regular (weekly)	Moderately religious	Very important	Mostly Agree	Mostly Agree	Mostly Agree	Mostly Agree	Mostly disagree	Mostly Agree		Mostly Agree	Strongly Agree	Agree	Mostly Agree	Mostly Agree	Mostly Agree	Agree	Mostly Agree	Mostly Agree	Mostly Agree	Mostly Agree	Mostly Agree	Mostly Agree	Mostly Agree	Mostly disagree	Mostly Agree	Rarely
204	24	Male	Public school in urban area	Others	Ghanaian	Second year	2015	College of Humanities/Social Sciences	60%-69%	Other African Language specify:	None/No education	No education	My father and stepmother	We are poorer than most	Traditional African	Traditional African	Traditional African					Never	Never	Very religious	Not at all important	Strongly Disagree	Strongly Agree	Strongly Agree	Agree	Strongly Disagree	Strongly Agree	Strongly Agree	Strongly Agree	Strongly Agree	Strongly Agree	Strongly Agree	Strongly Agree	Strongly Agree	Strongly Agree	Strongly Agree	Mostly Agree	Strongly Disagree	Strongly Agree	Strongly Agree	Strongly Agree	Strongly Agree	Strongly Agree	Agree	Never
205	19	Male	Public school in urban area	Akan	Ghanaian	Second year	2015	College of Humanities/Social Sciences	60%-69%	Twi	Primary education(some or complete)	Primary education	Both my mother and father in the same household		Christian	Christian (Protestant)	Christian (Protestant)	Baptist	Baptist	Baptist		Regular (weekly)	Frequent attendance	Somewhat religious	Somewhat important	Mostly Agree	Strongly Agree	Strongly Agree	Mostly Agree	Mostly Agree	Agree	Agree	Strongly Agree	Strongly Agree	Strongly Agree	Agree	Agree	Mostly Agree	Mostly Agree	Strongly Agree	Strongly Agree	Agree	Strongly Agree	Mostly Agree	Mostly Agree	Mostly Agree	Agree	Mostly Agree	Sometimes
206	22	Male	Public school in urban area	Ga-Adangbe	Ghanaian	fourth year	2013	College of Basic and Applied Sciences(Agriculture/Veterinary Sciences/Biological/Physical Sciences)	60%-69%	Ga	Completed secondary School (SSS/ A' level)	Secondary Education	Both my mother and father in the same household	We have about the same amount of moneyas most	Christian	Christian (Protestant)	Christian (Protestant)	Presbyterian	Presbyterian	Presbyterian	Presbyterian	Frequent attendance	Occasionally (several times a year)	Moderately religious	Very important	Agree	Strongly Agree	Agree	Mostly disagree	Mostly Agree	Disagree	Agree	Agree	Strongly Agree	Agree	Disagree	Strongly Agree	Agree	Disagree	Strongly Agree	Strongly Agree	Strongly Agree	Strongly Agree	Agree	Agree	Strongly Agree	Agree	Strongly Agree	Sometimes
207	21	Female	Public school in rural area	Ewe	Ghanaian	Second year	2014	College of Basic and Applied Sciences(Agriculture/Veterinary Sciences/Biological/Physical Sciences)	60%-69%	Twi	Primary education(some or complete)	Primary education	Only my mother	We have about the same amount of moneyas most	Christian	Christian (Protestant)	Christian (Catholic)					Frequent attendance	Regular (weekly)	Very religious	Extremely important	Agree	Agree	Agree	Mostly Agree	Agree	Mostly Agree	Mostly Agree	Strongly Agree	Mostly Agree	Mostly Agree	Mostly disagree	Mostly Agree	Disagree	Mostly Agree	Agree	Agree	Agree	Agree	Agree	Mostly Agree	Agree	Mostly Agree	Mostly Agree	Never
208	20	Male	Public school in urban area	Ewe	Ghanaian	Second year	2015	College of Basic and Applied Sciences(Agriculture/Veterinary Sciences/Biological/Physical Sciences)	60%-69%	Twi	College Diploma	No education	Only my father	We have about the same amount of moneyas most	Christian	Christian (Protestant)	Christian (Protestant)	Pentecostal	Pentecostal	Pentecostal		Fairly Regular (Almost weekly)	Fairly Regular (Almost weekly)	Moderately religious	Very important	Agree	Strongly Agree	Mostly Agree	Agree	Disagree	Mostly disagree	Strongly Agree	Agree	Strongly Agree	Mostly Agree	Strongly Agree	Agree	Mostly Agree	Mostly Agree	Strongly Agree	Agree	Mostly Agree	Agree	Mostly Agree	Agree	Mostly Agree	Mostly Agree	Mostly disagree	Never
209	22	Male	Public school in urban area	Akan	Ghanaian	Second year	2015	College of Basic and Applied Sciences(Agriculture/Veterinary Sciences/Biological/Physical Sciences)	70%-74%	English	First degree	Tertiary	Other relatives (aunt, uncle, grandparent)	We have about the same amount of moneyas most	Christian	Christian (Protestant)	Christian (Protestant)	Seventh Day Adventist	Methodist	Methodist	Seventh Day Adventist	Fairly Regular (Almost weekly)	Fairly Regular (Almost weekly)	Moderately religious	Very important	Mostly Agree	Agree	Mostly Agree	Strongly Agree	Mostly Agree	Agree	Agree	Mostly Agree	Strongly Agree	Mostly Agree	Mostly disagree	Agree	Mostly Agree	Mostly Agree	Strongly Agree	Mostly Agree	Agree	Mostly Agree	Agree	Mostly Agree	Agree	Mostly disagree	Agree	Sometimes
210	17	Female	Public school in urban area	Akan	Ghanaian	Second year	2015	College of Basic and Applied Sciences(Agriculture/Veterinary Sciences/Biological/Physical Sciences)	75% or more	Twi	Some secondary education but not completered	Secondary Education	Both my mother and father in the same household	We are richer than most	Christian	Christian (Protestant)	Christian (Protestant)	Pentecostal	Pentecostal	Pentecostal		Regular (weekly)	Frequent attendance	Very religious	Extremely important	Agree	Strongly Agree	Strongly Agree	Agree	Agree	Agree	Agree	Agree	Agree	Strongly Agree	Mostly disagree	Agree	Agree	Agree	Mostly Agree	Agree	Agree	Agree	Agree	Agree		Disagree	Agree	Sometimes
211	20	Male	Public school in urban area	Akan	Ghanaian	Second year	2015	College of Basic and Applied Sciences(Agriculture/Veterinary Sciences/Biological/Physical Sciences)	60%-69%	English	A postgraduate	Tertiary	Both my mother and father in the same household	We are richer than most	Christian	Christian (Protestant)	Christian (Protestant)	Anglican	Presbyterian	Anglican		Regular (weekly)	Regular (weekly)	Moderately religious	Very important	Strongly Agree	Strongly Agree	Agree	Agree	Disagree	Mostly Agree	Disagree	Strongly Agree	Mostly Agree	Agree	Mostly disagree	Strongly Agree	Strongly Agree	Mostly Agree	Agree	Strongly Agree	Agree	Strongly Agree	Strongly Agree	Strongly Agree	Agree	Mostly disagree	Agree	Rarely
212	20	Male	Public school in urban area	Ewe	Ghanaian	Second year	2015	College of Basic and Applied Sciences(Agriculture/Veterinary Sciences/Biological/Physical Sciences)	70%-74%	Twi	Primary education(some or complete)	No education	Both my mother and father in the same household	We are poorer than most	Christian	Christian (Protestant)	Christian (Protestant)	Pentecostal	Pentecostal	Pentecostal		Frequent attendance	Frequent attendance	Very religious	Extremely important	Agree	Mostly Agree	Disagree	Mostly Agree	Agree	Disagree	Mostly Agree	Agree	Agree	Strongly Agree	Agree	Strongly Agree	Strongly Agree	Mostly Agree	Agree	Strongly Agree	Mostly Agree	Strongly Agree	Strongly Agree	Strongly Agree	Strongly Agree	Strongly Disagree	Mostly disagree	Sometimes
213	20	Male	Public school in urban area	Akan	Ghanaian	Third year	2014	College of Basic and Applied Sciences(Agriculture/Veterinary Sciences/Biological/Physical Sciences)	Not applicable	Twi	Completed secondary School (SSS/ A' level)	Primary education	Other relatives (aunt, uncle, grandparent)	We have about the same amount of moneyas most	Christian	Christian (Protestant)	Christian (Protestant)	Pentecostal	Pentecostal	Pentecostal	Pentecostal	Fairly Regular (Almost weekly)	Frequent attendance	Very religious	Very important	Agree	Strongly Agree	Agree	Agree	Mostly Agree	Agree	Agree	Agree	Strongly Agree	Mostly Agree	Strongly Agree	Agree	Agree	Strongly Agree	Strongly Agree	Strongly Agree	Agree	Strongly Agree	Agree	Agree	Agree	Disagree	Agree	Sometimes
214	20	Male	Public school in urban area	Ga-Adangbe	Ghanaian	Third year	2014	College of Basic and Applied Sciences(Agriculture/Veterinary Sciences/Biological/Physical Sciences)	75% or more	Ga	Completed secondary School (SSS/ A' level)	Secondary Education	Both my mother and father in the same household	We are richer than most	Christian	Christian (Protestant)	Christian (Protestant)	Baptist	Independent	Independent		Fairly Regular (Almost weekly)	Regular (weekly)	Moderately religious	Refused to answer	Strongly Agree	Agree	Mostly Agree	Mostly Agree	Strongly Disagree	Agree	Agree	Strongly Agree	Strongly Agree	Mostly Agree	Mostly disagree	Agree	Agree	Mostly Agree	Mostly Agree	Mostly Agree	Mostly Agree	Mostly Agree	Mostly Agree	Agree	Mostly Agree	Mostly Agree	Mostly Agree	Sometimes
215	21	Female	Public school in rural area	Ewe	Ghanaian	fourth year	2013	College of Basic and Applied Sciences(Agriculture/Veterinary Sciences/Biological/Physical Sciences)	70%-74%	Twi	Completed secondary School (SSS/ A' level)	Secondary Education	Both my mother and father in the same household	We have about the same amount of moneyas most		Christian (Protestant)	Christian (Protestant)		Pentecostal	Pentecostal		Regular (weekly)	Regular (weekly)	Very religious	Very important	Strongly Agree	Strongly Agree	Strongly Agree	Strongly Agree	Strongly Agree	Mostly disagree	Agree	Agree	Strongly Agree	Strongly Agree	Agree	Strongly Agree	Mostly Agree	Mostly Agree	Agree	Strongly Agree	Strongly Agree	Strongly Agree	Strongly Agree	Strongly Agree	Strongly Agree	Mostly Agree	Strongly Agree	Sometimes
216	22	Female	Public school in rural area	Others	Ghanaian	Second year	2015	College of Basic and Applied Sciences(Agriculture/Veterinary Sciences/Biological/Physical Sciences)	60%-69%	Hausa	Completed secondary School (SSS/ A' level)	Secondary Education	Both my mother and father in the same household	We have about the same amount of moneyas most	Muslim	Muslim	Muslim					Regular (weekly)	Regular (weekly)	Very religious	Very important	Mostly Agree	Strongly Agree	Strongly Agree	Strongly Agree	Mostly Agree	Strongly Agree	Strongly Agree	Strongly Agree	Strongly Agree	Strongly Agree	Strongly Agree	Strongly Agree	Agree	Agree	Agree	Agree	Agree	Agree	Agree	Strongly Agree	Strongly Agree	Strongly Agree	Strongly Agree	Never
217	20	Female	Public school in urban area	Akan	Ghanaian	Second year	2015	College of Basic and Applied Sciences(Agriculture/Veterinary Sciences/Biological/Physical Sciences)	70%-74%	Twi	A postgraduate	Tertiary	Both my mother and father in the same household	We have about the same amount of moneyas most		Christian (Protestant)	Christian (Protestant)	Presbyterian	Presbyterian	Presbyterian		Regular (weekly)	Regular (weekly)	Very religious	Extremely important	Agree	Strongly Agree	Agree	Strongly Agree	Agree	Agree	Strongly Agree	Agree	Strongly Agree	Mostly Agree	Agree	Strongly Agree	Mostly Agree	Strongly Agree	Strongly Agree	Strongly Agree	Agree	Strongly Agree	Agree	Agree	Strongly Agree	Mostly Agree	Agree	Rarely
218	28	Male	Public school in rural area	Ewe	Ghanaian	Second year	2015	College of Basic and Applied Sciences(Agriculture/Veterinary Sciences/Biological/Physical Sciences)	75% or more	Twi	None/No education	Secondary Education	No parents or guardians (I live alone)	We have about the same amount of moneyas most	Christian	Christian (Protestant)	No religious affiliation	Church of Christ	Jehovah’s Witness			Occasionally (several times a year)	Frequent attendance	Somewhat religious	Somewhat important	Strongly Agree	Strongly Agree	Mostly disagree	Strongly Agree	Disagree	Strongly Agree	Strongly Agree	Strongly Agree	Strongly Agree	Strongly Agree	Strongly Agree	Strongly Agree	Strongly Agree	Strongly Agree	Agree	Mostly disagree	Strongly Agree	Mostly disagree	Strongly Agree	Strongly Agree	Mostly disagree	Mostly disagree	Mostly disagree	Not Applicable
219	37	Male	Public school in urban area	Ewe	Ghanaian	Second year	2015	College of Basic and Applied Sciences(Agriculture/Veterinary Sciences/Biological/Physical Sciences)	70%-74%	Ewe	Completed secondary School (SSS/ A' level)	Tertiary	No parents or guardians (I live alone)	We have about the same amount of moneyas most		Christian (Protestant)	Christian (Protestant)		Presbyterian	Presbyterian	Presbyterian	Regular (weekly)	Regular (weekly)	Very religious	Extremely important	Mostly Agree	Strongly Agree	Strongly Agree	Agree	Mostly Agree	Strongly Agree	Mostly Agree	Strongly Agree	Agree	Strongly Agree	Mostly Agree	Strongly Agree	Agree	Agree	Mostly Agree	Strongly Agree	Mostly Agree	Agree	Mostly Agree	Mostly Agree	Agree	Mostly Agree	Agree	Never
220	18	Female	Public school in urban area	Akan	Ghanaian	Second year	2015	College of Basic and Applied Sciences(Agriculture/Veterinary Sciences/Biological/Physical Sciences)	75% or more	Ga	First degree	Secondary Education	Both my mother and father in the same household	We are richer than most	Others	Other Specify (specify	Other Specify (specify					Frequent attendance	Frequent attendance	Very religious	Very important	Agree	Agree	Agree	Agree	Disagree	Agree	Agree	Agree	Agree	Agree	Strongly Disagree	Agree	Strongly Disagree	Agree	Strongly Disagree	Agree	Agree	Agree		Agree	Agree	Agree	Agree	Never
221	22	Male	Public school in urban area	Akan	Ghanaian	Third year	2014	College of Basic and Applied Sciences(Agriculture/Veterinary Sciences/Biological/Physical Sciences)	70%-74%	Twi	College Diploma	Primary education	Only my mother	We are richer than most	Christian	Christian (Protestant)	Christian (Protestant)	Pentecostal	Methodist	Methodist		Fairly Regular (Almost weekly)	Fairly Regular (Almost weekly)	Moderately religious	Extremely important	Agree	Agree	Agree	Agree	Agree	Agree	Agree	Agree	Agree	Agree	Agree	Agree	Agree	Agree	Agree	Agree	Agree	Agree	Agree	Agree	Agree	Agree	Agree	Never
222	20	Male	Public school in urban area	Akan	Ghanaian	Third year	2014	College of Basic and Applied Sciences(Agriculture/Veterinary Sciences/Biological/Physical Sciences)	70%-74%	Twi			Other relatives (aunt, uncle, grandparent)	We are richer than most	Christian	Christian (Protestant)	Christian (Protestant)	Pentecostal	Pentecostal	Pentecostal	Pentecostal	Frequent attendance	Regular (weekly)	Moderately religious	Don’t know (DNR)	Strongly Agree	Strongly Agree	Agree	Strongly Agree	Mostly Agree	Mostly Agree	Strongly Agree	Strongly Agree	Strongly Agree	Strongly Agree	Strongly Agree	Strongly Agree	Strongly Agree	Strongly Agree	Strongly Agree	Strongly Agree	Strongly Agree	Strongly Agree	Strongly Agree	Strongly Agree	Strongly Agree	Mostly Agree	Strongly Agree	Never
223	23	Male	Public school in urban area	Ewe	Ghanaian	Third year	2014	College of Basic and Applied Sciences(Agriculture/Veterinary Sciences/Biological/Physical Sciences)	70%-74%	Ewe	Completed secondary School (SSS/ A' level)	Secondary Education	Other relatives (aunt, uncle, grandparent)	We have about the same amount of moneyas most	Christian	Christian (Protestant)	No religious affiliation		Pentecostal			Frequent attendance	Frequent attendance	Moderately religious	Very important	Strongly Agree	Strongly Agree	Strongly Agree	Mostly Agree	Mostly disagree	Strongly Agree	Agree	Agree	Strongly Agree	Strongly Agree	Mostly Agree	Strongly Agree	Strongly Agree	Strongly Agree	Agree	Strongly Agree	Strongly Agree	Mostly Agree	Strongly Agree	Strongly Agree	Mostly Agree	Strongly Agree	Mostly Agree	Not Applicable
224	19	Male	Public school in urban area	Akan	Ghanaian	Third year	2014	College of Basic and Applied Sciences(Agriculture/Veterinary Sciences/Biological/Physical Sciences)	75% or more	Twi	College Diploma	Tertiary	Both my mother and father in the same household	We are richer than most	Christian	Christian (Protestant)	Christian (Catholic)	Methodist	Evangelical			Regular (weekly)	Regular (weekly)	Very religious	Extremely important	Strongly Agree	Strongly Agree	Agree	Agree	Mostly Agree	Strongly Agree	Strongly Agree	Strongly Agree	Agree	Strongly Agree	Mostly Agree	Strongly Agree	Strongly Agree	Strongly Agree	Agree	Strongly Agree	Mostly Agree	Strongly Agree	Strongly Agree	Mostly Agree	Mostly Agree	Mostly Agree	Strongly Agree	Rarely
225	21	Female	Public school in urban area	Akan	Ghanaian	Third year	2014	College of Humanities/Social Sciences	70%-74%	Twi	Primary education(some or complete)	Primary education	Both my mother and father in the same household	We are richer than most	Christian	Christian (Protestant)	Christian (Protestant)	Seventh Day Adventist	Seventh Day Adventist	Seventh Day Adventist		Regular (weekly)	Regular (weekly)	Extremely religious	Extremely important	Strongly Agree	Strongly Agree	Agree	Agree	Agree	Strongly Agree	Strongly Agree	Strongly Agree	Strongly Agree	Agree	Agree	Strongly Agree	Strongly Agree	Agree	Strongly Agree	Agree	Agree	Strongly Agree	Agree	Strongly Agree	Strongly Agree	Strongly Agree	Agree	Often
226	20	Female	Public school in urban area	Ewe	Ghanaian	Third year	2014	College of Humanities/Social Sciences	60%-69%	English	A postgraduate	Tertiary	Both my mother and father in the same household	We have about the same amount of moneyas most	Christian	Christian (Protestant)	Christian (Protestant)	Presbyterian	Presbyterian	Presbyterian		Frequent attendance	Frequent attendance	Moderately religious	Very important	Mostly Agree	Strongly Agree	Mostly disagree	Mostly Agree	Agree	Agree	Strongly Agree	Strongly Agree	Strongly Agree	Strongly Agree	Strongly Agree	Strongly Agree	Strongly Agree	Strongly Agree	Strongly Agree	Agree	Strongly Agree	Strongly Agree	Strongly Agree	Agree	Agree	Mostly Agree	Agree	Rarely
227	21	Male	Public school in urban area	Ewe	Ghanaian	fourth year	2013	College of Humanities/Social Sciences	60%-69%	English	Completed secondary School (SSS/ A' level)	Secondary Education	Both my mother and father in the same household	We are richer than most	Others	Other Specify (specify	Other Specify (specify	Baptist	Baptist	Baptist	Baptist	Regular (weekly)	Regular (weekly)	Very religious	Extremely important	Agree	Strongly Agree	Agree	Strongly Agree	Agree	Mostly Agree	Strongly Agree	Agree	Strongly Agree	Mostly Agree	Disagree	Strongly Agree	Mostly Agree	Agree	Strongly Agree	Agree	Mostly Agree	Agree	Agree	Strongly Agree	Strongly Agree	Mostly disagree	Strongly Agree	Sometimes
228	20	Female	Public school in urban area	Ga-Adangbe	Ghanaian	Second year	2015	College of Basic and Applied Sciences(Agriculture/Veterinary Sciences/Biological/Physical Sciences)	70%-74%	Twi	Completed secondary School (SSS/ A' level)	Primary education	Only my mother	We have about the same amount of moneyas most	Christian	Christian (Protestant)	Christian (Protestant)					Fairly Regular (Almost weekly)	Fairly Regular (Almost weekly)	Somewhat religious	Very important	Strongly Agree	Strongly Agree	Agree	Strongly Agree	Disagree	Disagree	Disagree	Disagree	Disagree	Mostly Agree	Mostly Agree	Agree	Agree	Agree	Disagree	Mostly Agree	Agree	Mostly disagree	Mostly disagree	Agree	Agree	Mostly disagree	Mostly Agree	Sometimes
229	20	Female	Private school	Akan	Ghanaian	Second year	2015	College of Basic and Applied Sciences(Agriculture/Veterinary Sciences/Biological/Physical Sciences)	50%-59%	Twi	First degree	Tertiary	Both my mother and father in the same household	We are poorer than most		Christian (Protestant)	Christian (Protestant)		Jehovah’s Witness			Regular (weekly)	Regular (weekly)	Very religious		Agree	Agree	Agree	Agree	Agree	Agree	Agree	Agree	Agree	Agree	Agree	Agree	Agree	Agree	Agree	Agree	Agree	Agree	Agree	Agree	Agree	Agree	Agree	Rarely
230	19	Female	Public school in rural area	Akan	Ghanaian	Second year	2015	College of Basic and Applied Sciences(Agriculture/Veterinary Sciences/Biological/Physical Sciences)		Twi			Only my father		Christian	Christian (Protestant)	Christian (Protestant)	Independent	Independent	Independent	Independent	Regular (weekly)	Regular (weekly)	Not religious at all	Not very important	Agree	Mostly disagree	Strongly Agree	Disagree	Agree	Agree	Agree	Mostly Agree	Agree	Strongly Agree	Disagree	Agree	Strongly Agree	Strongly Agree	Strongly Agree	Strongly Agree	Strongly Disagree	Strongly Agree	Strongly Agree	Agree	Strongly Agree	Agree	Mostly Agree	Sometimes
231	20	Female	Public school in urban area	Others	Other West African Countries	Second year	2015	College of Basic and Applied Sciences(Agriculture/Veterinary Sciences/Biological/Physical Sciences)	70%-74%	Hausa	A postgraduate	Tertiary	Only my mother	We have about the same amount of moneyas most		Muslim	Muslim					Occasionally (several times a year)	Frequent attendance	Moderately religious	Extremely important	Agree	Agree	Agree	Mostly Agree	Disagree	Mostly Agree	Mostly Agree	Agree	Strongly Agree	Agree	Mostly Agree	Mostly Agree	Mostly Agree	Agree	Agree	Mostly Agree	Agree	Agree	Agree	Agree	Agree	Agree	Agree	Never
232	18	Female	Public school in urban area	Akan	Ghanaian	Second year	2015	College of Basic and Applied Sciences(Agriculture/Veterinary Sciences/Biological/Physical Sciences)	60%-69%	Twi	A postgraduate	Tertiary	My mother and stepfather	We are richer than most	Christian	Christian (Protestant)	Christian (Protestant)	Methodist	Methodist	Methodist		Occasionally (several times a year)	Occasionally (several times a year)	Moderately religious	Very important	Strongly Agree	Strongly Agree	Strongly Agree	Strongly Agree	Strongly Agree	Strongly Agree	Strongly Agree	Strongly Agree	Strongly Agree	Strongly Agree	Strongly Agree	Strongly Agree	Agree	Strongly Agree	Strongly Agree	Strongly Agree	Strongly Agree	Strongly Agree	Mostly Agree	Strongly Agree	Strongly Agree	Agree	Mostly Agree	Sometimes
233	19	Male	Public school in urban area	Akan	Ghanaian	Second year	2015	College of Basic and Applied Sciences(Agriculture/Veterinary Sciences/Biological/Physical Sciences)	75% or more	Twi	Completed secondary School (SSS/ A' level)	Secondary Education	Both my mother and father in the same household	We have about the same amount of moneyas most	Christian	Christian (Protestant)	Christian (Protestant)	Presbyterian	Methodist	Presbyterian		Regular (weekly)	Regular (weekly)	Moderately religious	Very important	Agree	Agree	Agree	Agree	Mostly disagree	Agree	Strongly Disagree	Strongly Agree	Agree	Strongly Agree	Agree	Agree	Agree	Agree	Agree	Agree	Agree	Agree	Agree	Agree	Agree	Agree	Agree	Sometimes
234	20	Female	Public school in urban area	Ga-Adangbe	Ghanaian	Second year	2015	College of Basic and Applied Sciences(Agriculture/Veterinary Sciences/Biological/Physical Sciences)	70%-74%	Ga	First degree	Tertiary	Both my mother and father in the same household	We have about the same amount of moneyas most	Christian	Christian (Protestant)	Christian (Protestant)	Presbyterian	Presbyterian	Presbyterian		Regular (weekly)	Regular (weekly)	Very religious	Extremely important	Strongly Agree	Strongly Agree	Strongly Agree	Strongly Agree	Strongly Agree	Strongly Agree	Strongly Agree	Strongly Agree	Strongly Agree	Strongly Agree	Agree	Strongly Agree	Agree	Strongly Agree	Strongly Agree	Strongly Agree	Agree	Strongly Agree	Agree	Agree	Strongly Agree	Strongly Agree	Strongly Agree	Rarely
235	19	Female	Public school in urban area	Others	Ghanaian	Second year	2015	College of Basic and Applied Sciences(Agriculture/Veterinary Sciences/Biological/Physical Sciences)	50%-59%	English	Completed secondary School (SSS/ A' level)	Primary education	Both my mother and father in the same household	We are richer than most	Christian	Christian (Protestant)	Christian (Protestant)	Independent	Independent	Independent		Frequent attendance	Frequent attendance	Extremely religious	Very important	Mostly Agree	Mostly Agree		Agree	Strongly Agree	Agree		Agree	Strongly Agree	Agree	Mostly Agree	Agree	Mostly Agree		Strongly Agree	Strongly Agree	Agree	Strongly Agree	Mostly Agree	Agree	Agree	Mostly Agree	Strongly Agree	Rarely
236	21	Male	Public school in urban area	Ewe	Ghanaian	Third year	2014	College of Basic and Applied Sciences(Agriculture/Veterinary Sciences/Biological/Physical Sciences)	70%-74%	Ewe	College Diploma	Tertiary	Only my mother	We have about the same amount of moneyas most	Christian	Christian (Protestant)	Christian (Catholic)	Presbyterian	Presbyterian			Frequent attendance	Frequent attendance	Very religious	Extremely important	Strongly Agree	Strongly Agree	Strongly Agree	Strongly Agree	Strongly Agree	Strongly Agree	Strongly Agree	Strongly Agree	Strongly Agree	Agree	Disagree	Agree	Agree	Agree	Strongly Agree	Strongly Agree	Agree	Strongly Agree	Agree	Agree	Strongly Agree	Agree	Strongly Agree	Not Applicable
237	19	Female	Public school in urban area	Ga-Adangbe	Ghanaian	Third year	2014	College of Basic and Applied Sciences(Agriculture/Veterinary Sciences/Biological/Physical Sciences)	70%-74%	Ga	A postgraduate	Tertiary	Both my mother and father in the same household	We have about the same amount of moneyas most	Christian	Christian (Protestant)	Christian (Protestant)	Independent	Presbyterian	Presbyterian		Regular (weekly)	Regular (weekly)	Extremely religious	Extremely important	Strongly Agree	Strongly Agree	Strongly Agree	Agree	Strongly Disagree	Strongly Agree	Agree	Strongly Agree	Strongly Agree	Strongly Agree	Mostly Agree	Strongly Agree	Strongly Agree	Agree	Strongly Agree	Strongly Agree	Strongly Agree	Strongly Agree	Agree	Agree	Strongly Agree	Mostly Agree	Strongly Agree	Never
238	21	Female	Public school in urban area	Ga-Adangbe	Ghanaian	fourth year	2013	College of Basic and Applied Sciences(Agriculture/Veterinary Sciences/Biological/Physical Sciences)	60%-69%	English	A postgraduate	Tertiary	Both my mother and father in the same household	We are richer than most	Christian	Christian (Protestant)	Christian (Protestant)	Methodist	Methodist	Methodist		Regular (weekly)	Regular (weekly)	Moderately religious	Very important	Mostly Agree	Agree	Strongly Agree	Agree	Mostly Agree	Agree	Strongly Agree	Strongly Agree	Strongly Agree	Mostly Agree	Mostly Agree	Agree	Mostly Agree	Mostly Agree	Mostly Agree	Agree	Agree	Mostly disagree	Mostly Agree	Agree	Strongly Agree	Mostly Agree	Agree	Sometimes
239	26	Male	Public school in urban area	Ewe	Ghanaian	Third year	2014	College of Basic and Applied Sciences(Agriculture/Veterinary Sciences/Biological/Physical Sciences)	75% or more	Ewe	First degree	Secondary Education	Both my mother and father in the same household	We are richer than most	Christian	Christian (Protestant)	Christian (Protestant)	Pentecostal	Pentecostal	Pentecostal		Regular (weekly)	Regular (weekly)	Moderately religious	Extremely important	Strongly Agree	Strongly Agree	Strongly Agree	Strongly Agree	Strongly Disagree	Agree	Agree	Strongly Agree	Strongly Agree	Agree	Agree	Agree	Agree	Agree	Agree	Strongly Agree	Agree	Strongly Agree	Strongly Agree	Agree	Strongly Agree	Strongly Disagree	Strongly Disagree	Rarely
240	19	Female	Public school in urban area	Akan	Ghanaian	Second year	2015	College of Humanities/Social Sciences	75% or more	English	A postgraduate	Tertiary		We are richer than most	Christian	Christian (Catholic)	Christian (Catholic)					Frequent attendance	Frequent attendance	Moderately religious	Extremely important	Strongly Agree	Strongly Agree	Disagree	Agree	Agree	Strongly Agree	Strongly Agree	Strongly Agree	Agree	Agree	Strongly Agree	Strongly Agree	Strongly Agree	Strongly Agree	Strongly Agree	Agree	Agree	Agree	Agree	Agree	Strongly Agree	Agree	Agree	Never
241	19	Female	Public school in urban area	Akan	Ghanaian	Second year	2015	College of Humanities/Social Sciences	75% or more	English	First degree	Tertiary	Only my mother	We have about the same amount of moneyas most	Christian	Christian (Protestant)	Christian (Protestant)	Independent	Independent	Independent		Fairly Regular (Almost weekly)	Occasionally (several times a year)	Somewhat religious	Very important	Strongly Agree	Agree	Agree	Agree	Mostly disagree	Mostly Agree	Strongly Agree	Strongly Agree	Strongly Agree	Strongly Agree	Strongly Agree	Strongly Agree	Mostly Agree	Strongly Agree	Agree	Mostly Agree	Strongly Agree	Agree	Strongly Agree	Strongly Agree	Mostly Agree	Mostly disagree	Mostly Agree	Sometimes
242	21	Male	Public school in urban area	Akan	Ghanaian	Second year	2015	College of Humanities/Social Sciences	70%-74%	English	Completed secondary School (SSS/ A' level)	Tertiary	Guardian/foster parent who is not a relative	We are richer than most	Christian	Christian (Catholic)	Christian (Protestant)	Independent	Anglican	Independent	Independent	Frequent attendance	Regular (weekly)	Very religious	Extremely important	Strongly Agree	Mostly Agree	Strongly Agree	Strongly Agree	Mostly Agree	Mostly Agree	Agree	Agree	Strongly Agree	Mostly Agree	Mostly disagree	Strongly Agree	Mostly Agree	Mostly Agree	Strongly Agree	Strongly Agree	Strongly Agree	Mostly Agree	Mostly Agree	Mostly Agree	Strongly Agree	Mostly disagree	Strongly Agree	Never
243	19	Male	Public school in urban area	Akan	Ghanaian	Second year	2015	College of Humanities/Social Sciences	60%-69%	Twi	Completed secondary School (SSS/ A' level)	Primary education	Other relatives (aunt, uncle, grandparent)	We have about the same amount of moneyas most	Christian	Christian (Protestant)	Christian (Protestant)	Pentecostal	Pentecostal	Pentecostal	Pentecostal	Frequent attendance	Frequent attendance	Moderately religious	Very important	Agree	Strongly Agree	Strongly Agree	Disagree	Agree	Disagree	Agree	Strongly Agree	Strongly Agree	Agree	Agree	Agree	Mostly Agree	Agree	Agree	Agree	Mostly Agree	Mostly disagree	Agree	Agree	Agree	Mostly Agree	Agree	Never
244	22	Female	Public school in urban area	Ewe	Ghanaian	fourth year	2013	College of Humanities/Social Sciences	50%-59%	Twi	A postgraduate	Tertiary	Both my mother and father in the same household	We are richer than most	Christian	Christian (Protestant)	Christian (Protestant)	Pentecostal	Pentecostal	Methodist		Frequent attendance	Regular (weekly)	Very religious	Very important	Mostly Agree	Strongly Agree	Strongly Agree	Agree	Disagree	Agree	Mostly Agree	Agree	Mostly Agree	Disagree	Agree	Mostly Agree	Strongly Disagree	Agree	Disagree	Strongly Disagree	Agree	Strongly Agree	Disagree	Agree	Agree	Strongly Disagree	Strongly Agree	Sometimes
245	19	Male	Public school in urban area	Akan	Ghanaian	Third year	2015	College of Humanities/Social Sciences	60%-69%	Twi	Completed secondary School (SSS/ A' level)	Secondary Education	Both my mother and father in the same household	We have about the same amount of moneyas most	Christian	Christian (Protestant)	Christian (Protestant)	Presbyterian	Presbyterian	Independent		Regular (weekly)	Regular (weekly)	Moderately religious		Mostly Agree	Mostly Agree	Mostly Agree	Mostly Agree	Mostly Agree	Agree	Strongly Agree	Strongly Agree	Strongly Agree	Strongly Agree	Mostly disagree	Strongly Agree	Strongly Agree	Strongly Agree	Strongly Agree	Strongly Agree	Strongly Agree	Strongly Agree	Agree	Strongly Agree	Strongly Agree	Mostly Agree	Mostly Agree	Rarely
246	24	Male	Public school in rural area	Ewe	Ghanaian	Second year	2015	College of Humanities/Social Sciences	60%-69%	Twi	Completed secondary School (SSS/ A' level)	No education	Only my father	We are richer than most	Christian	Christian (Protestant)	Christian (Protestant)	Methodist	Methodist	Methodist		Regular (weekly)	Regular (weekly)	Not religious at all	Not at all important	Strongly Agree	Strongly Agree	Strongly Agree	Strongly Agree	Strongly Agree	Strongly Agree	Strongly Agree	Strongly Agree	Strongly Agree	Strongly Agree	Strongly Agree	Strongly Agree	Strongly Agree	Strongly Agree	Strongly Agree	Strongly Agree	Strongly Agree	Strongly Agree	Strongly Agree	Strongly Agree	Strongly Agree	Strongly Agree	Strongly Agree	Sometimes
247	18	Female	Public school in urban area	Akan	Ghanaian	Second year	2015	College of Humanities/Social Sciences	50%-59%				Both my mother and father in the same household	We are richer than most	Christian	Christian (Protestant)	Christian (Protestant)	Independent	Independent	Independent		Regular (weekly)	Frequent attendance	Moderately religious	Very important	Disagree	Mostly Agree	Agree	Disagree	Disagree	Agree	Mostly disagree	Mostly Agree	Strongly Agree	Mostly Agree	Mostly Agree	Agree	Agree	Agree	Mostly Agree	Mostly disagree	Strongly Agree	Mostly Agree	Mostly Agree	Strongly Agree	Mostly Agree	Disagree	Disagree	Never
248	21	Male	Public school in urban area	Akan	Ghanaian	Second year	2015	College of Humanities/Social Sciences	75% or more	Twi	Completed secondary School (SSS/ A' level)	Secondary Education	Only my mother	We have about the same amount of moneyas most	Christian	Christian (Catholic)	Christian (Catholic)					Fairly Regular (Almost weekly)	Fairly Regular (Almost weekly)	Moderately religious	Extremely important	Strongly Disagree	Strongly Disagree	Strongly Disagree	Strongly Agree	Strongly Agree	Strongly Agree	Strongly Agree	Strongly Agree	Strongly Agree	Strongly Agree	Strongly Agree	Strongly Agree	Strongly Agree	Strongly Agree	Agree	Agree	Agree		Strongly Agree	Strongly Agree	Strongly Agree	Strongly Agree	Agree	Never
249	20	Female	Public school in urban area	Akan	Ghanaian	Third year	2014	College of Humanities/Social Sciences	75% or more	Twi	Completed secondary School (SSS/ A' level)	Secondary Education	Both my mother and father in the same household	We have about the same amount of moneyas most	Christian	Christian (Catholic)	Christian (Catholic)	Anglican	Pentecostal	Pentecostal		Regular (weekly)	Regular (weekly)	Very religious	Extremely important	Strongly Agree	Strongly Agree	Strongly Agree	Strongly Agree	Strongly Agree	Strongly Agree	Strongly Agree	Strongly Agree	Strongly Agree	Strongly Agree	Strongly Agree	Strongly Agree	Strongly Agree	Strongly Agree	Strongly Agree	Strongly Agree	Strongly Agree	Strongly Agree	Strongly Agree	Strongly Agree	Strongly Agree	Strongly Disagree	Strongly Agree	Rarely
250	20	Male	Private school	Akan	Ghanaian	Third year	2014	College of Humanities/Social Sciences	70%-74%	Twi	A postgraduate	Tertiary	Both my mother and father in the same household	We are richer than most		Christian (Protestant)	Christian (Protestant)	Pentecostal	Pentecostal	Pentecostal		Regular (weekly)	Fairly Regular (Almost weekly)	Very religious	Extremely important	Strongly Agree	Strongly Agree	Strongly Agree	Agree	Strongly Agree	Strongly Agree	Strongly Agree	Strongly Agree	Strongly Agree	Mostly disagree	Mostly Agree	Strongly Agree	Strongly Agree	Agree	Strongly Agree	Strongly Agree	Strongly Agree	Strongly Agree	Strongly Agree	Agree	Strongly Agree	Strongly Agree	Strongly Agree	Always
251	22	Male	Public school in urban area	Ga-Adangbe	Ghanaian	Third year	2014	College of Humanities/Social Sciences	75% or more	Ga	College Diploma	Tertiary	Both my mother and father in the same household	We are richer than most	Christian	Christian (Protestant)	Christian (Protestant)	Pentecostal	Pentecostal	Pentecostal		Regular (weekly)	Regular (weekly)	Very religious	Extremely important	Agree	Strongly Agree	Agree	Mostly Agree	Mostly Agree	Mostly Agree	Agree	Strongly Agree	Strongly Agree	Agree	Agree	Agree	Agree	Agree	Strongly Agree	Agree	Agree	Strongly Agree	Agree	Agree	Agree	Agree	Mostly Agree	Sometimes
252	24	Male	Public school in urban area	Akan	Ghanaian	Third year	2014	College of Humanities/Social Sciences		Twi	Completed secondary School (SSS/ A' level)	No education	Both my mother and father in the same household	We have about the same amount of moneyas most	Christian	Christian (Protestant)	Christian (Protestant)	Methodist	Methodist	Methodist	Baptist	Regular (weekly)	Fairly Regular (Almost weekly)	Extremely religious	Refused to answer	Strongly Agree	Strongly Agree	Strongly Agree	Strongly Agree	Strongly Agree	Strongly Agree	Strongly Agree	Strongly Agree	Strongly Agree	Strongly Agree	Agree	Strongly Agree	Agree	Strongly Agree	Strongly Agree	Strongly Agree	Mostly Agree	Strongly Agree	Strongly Agree	Strongly Agree	Strongly Agree	Strongly Agree	Strongly Agree	Often
253	23	Male	Public school in rural area	Others	Ghanaian	Third year	2014	College of Humanities/Social Sciences	60%-69%	Mole/Dagbani	None/No education	No education	Only my mother	We have about the same amount of moneyas most	Christian	Christian (Protestant)	Christian (Protestant)	Pentecostal	Pentecostal	Pentecostal		Regular (weekly)	Regular (weekly)	Very religious	Very important	Agree	Strongly Agree	Strongly Agree	Agree	Agree	Agree	Agree	Agree	Agree	Agree	Mostly Agree	Agree	Agree	Agree	Agree	Strongly Agree	Mostly Agree	Mostly Agree	Mostly Agree	Agree	Agree	Agree	Agree	Never
254	21	Male	Public school in urban area	Akan	Ghanaian	fourth year	2013	College of Basic and Applied Sciences(Agriculture/Veterinary Sciences/Biological/Physical Sciences)	70%-74%	Other African Language specify:	Completed secondary School (SSS/ A' level)	Primary education	Both my mother and father in the same household	We have about the same amount of moneyas most	Christian	Christian (Protestant)	Christian (Protestant)	Pentecostal	Pentecostal	Presbyterian	Methodist	Regular (weekly)	Fairly Regular (Almost weekly)	Very religious	Refused to answer	Strongly Agree	Strongly Agree	Strongly Agree	Mostly Agree	Mostly Agree	Mostly disagree	Agree	Agree	Strongly Agree	Agree	Mostly Agree	Agree	Mostly disagree	Mostly Agree	Strongly Agree	Strongly Agree	Strongly Agree	Strongly Agree	Agree	Strongly Agree	Strongly Agree	Mostly Agree	Agree	Sometimes
255	22	Male	Public school in urban area	Akan	Ghanaian	Third year	2014	College of Basic and Applied Sciences(Agriculture/Veterinary Sciences/Biological/Physical Sciences)	60%-69%	Twi	Completed secondary School (SSS/ A' level)	Primary education	Only my mother	We are poorer than most	Christian	Christian (Protestant)	Christian (Protestant)	Methodist		Methodist		Fairly Regular (Almost weekly)	Regular (weekly)	Very religious	Extremely important	Agree	Agree	Agree	Mostly Agree	Agree	Agree	Agree	Mostly Agree	Strongly Agree	Agree	Mostly Agree	Agree	Strongly Agree	Agree	Strongly Agree	Agree	Agree	Agree	Agree	Agree	Agree	Mostly Agree	Agree	Sometimes
256	19	Male	Public school in urban area	Ga-Adangbe	Ghanaian	Second year	2015	College of Basic and Applied Sciences(Agriculture/Veterinary Sciences/Biological/Physical Sciences)	70%-74%	English	A postgraduate	Tertiary	My father and stepmother	We are richer than most	Christian	Christian (Catholic)	Christian (Catholic)					Fairly Regular (Almost weekly)	Fairly Regular (Almost weekly)		Very important	Strongly Agree	Strongly Agree	Agree	Agree	Agree	Agree	Mostly Agree	Mostly Agree	Strongly Agree	Mostly Agree	Mostly Agree	Agree	Mostly Agree	Mostly Agree	Agree	Agree	Mostly Agree	Agree	Agree	Agree	Agree	Agree	Mostly Agree	Sometimes
257	22	Female	Public school in rural area	Ewe	Ghanaian	Second year	2015	College of Basic and Applied Sciences(Agriculture/Veterinary Sciences/Biological/Physical Sciences)	50%-59%	Twi	Some secondary education but not completered	Secondary Education	Only my mother	We have about the same amount of moneyas most	Christian	Christian (Protestant)	Christian (Protestant)	Pentecostal	Pentecostal	Pentecostal	Pentecostal	Frequent attendance	Occasionally (several times a year)	Very religious	Extremely important	Agree	Agree	Strongly Agree	Disagree	Agree	Mostly Agree	Mostly Agree	Mostly Agree	Agree	Mostly Agree	Agree	Agree	Mostly Agree	Mostly Agree	Mostly Agree	Mostly Agree	Agree	Agree	Agree	Mostly Agree	Mostly Agree	Mostly Agree	Agree	Never
258	20	Female	Public school in rural area	Akan	Ghanaian	Second year	2015	College of Basic and Applied Sciences(Agriculture/Veterinary Sciences/Biological/Physical Sciences)	70%-74%	Twi	Completed secondary School (SSS/ A' level)	Primary education	Only my mother	We are poorer than most	Christian	Christian (Protestant)		Mennonite	Mennonite			Frequent attendance	Fairly Regular (Almost weekly)	Very religious	Extremely important	Agree	Agree	Agree	Disagree	Mostly Agree	Mostly Agree	Agree	Strongly Agree	Strongly Agree	Agree		Agree	Disagree	Agree	Agree	Strongly Agree	Agree	Agree	Agree	Agree	Agree	Disagree	Agree	Rarely
259	19	Male	Public school in urban area	Akan	Ghanaian	Second year	2015	College of Basic and Applied Sciences(Agriculture/Veterinary Sciences/Biological/Physical Sciences)	75% or more	English	College Diploma	Tertiary	Both my mother and father in the same household	We have about the same amount of moneyas most		Christian (Protestant)	Christian (Protestant)	Independent	Independent	Independent	Independent	Regular (weekly)	Regular (weekly)	Moderately religious	Somewhat important	Strongly Agree	Strongly Agree		Mostly disagree	Mostly Agree	Mostly Agree	Mostly Agree	Strongly Agree	Strongly Agree	Strongly Agree	Mostly disagree	Strongly Agree	Strongly Agree	Strongly Agree	Strongly Agree	Strongly Agree	Strongly Agree	Strongly Agree	Strongly Agree	Mostly Agree	Strongly Agree	Strongly Agree	Strongly Agree	Rarely
260	22	Male	Public school in urban area	Akan	Ghanaian	Second year	2015	College of Basic and Applied Sciences(Agriculture/Veterinary Sciences/Biological/Physical Sciences)	70%-74%	Ga	Completed secondary School (SSS/ A' level)	Secondary Education	Both my mother and father in the same household	We are richer than most	Christian	Christian (Protestant)	Christian (Protestant)	Independent	Independent	Independent		Occasionally (several times a year)	Only on special occasions	Moderately religious	Extremely important	Agree	Strongly Agree	Mostly Agree	Mostly disagree	Strongly Disagree	Strongly Agree	Agree	Strongly Agree	Strongly Agree	Strongly Agree	Mostly Agree	Strongly Agree	Strongly Agree	Strongly Agree	Strongly Agree	Strongly Agree	Strongly Agree	Strongly Agree	Strongly Agree	Strongly Agree	Agree	Mostly Agree	Agree	Rarely
261	20	Male	Public school in urban area	Akan	Ghanaian	Second year	2015	College of Basic and Applied Sciences(Agriculture/Veterinary Sciences/Biological/Physical Sciences)	70%-74%	Twi	College Diploma	Tertiary	Only my mother	We have about the same amount of moneyas most	Christian	Christian (Protestant)	Christian (Protestant)	Methodist	Methodist	Methodist		Frequent attendance	Frequent attendance	Very religious	Extremely important	Agree	Strongly Agree	Agree	Mostly Agree	Mostly Agree	Agree	Agree	Agree	Agree	Agree	Mostly Agree	Agree	Strongly Agree	Strongly Agree	Agree	Strongly Agree	Agree	Agree	Agree	Strongly Agree	Agree	Agree	Agree	Sometimes
262	20	Female	Public school in rural area	Others	Ghanaian	fourth year	2013	College of Basic and Applied Sciences(Agriculture/Veterinary Sciences/Biological/Physical Sciences)	75% or more	Ga	A postgraduate	Secondary Education	Both my mother and father in the same household	We have about the same amount of moneyas most		Christian (Protestant)	Christian (Protestant)					Regular (weekly)	Regular (weekly)	Extremely religious	Extremely important	Strongly Agree	Strongly Agree	Strongly Agree	Strongly Agree	Mostly Agree		Strongly Agree	Strongly Agree	Strongly Agree	Strongly Agree	Strongly Agree	Strongly Agree	Strongly Agree	Strongly Agree	Strongly Agree	Strongly Agree	Strongly Agree	Strongly Agree	Strongly Agree	Strongly Agree	Strongly Agree	Strongly Agree	Strongly Agree	Rarely
263	20	Female	Public school in rural area	Others	Ghanaian	fourth year	2013	College of Basic and Applied Sciences(Agriculture/Veterinary Sciences/Biological/Physical Sciences)	70%-74%	Ewe	A postgraduate	Secondary Education	Both my mother and father in the same household	We have about the same amount of moneyas most		Christian (Catholic)	Christian (Catholic)					Fairly Regular (Almost weekly)	Fairly Regular (Almost weekly)	Very religious	Extremely important	Agree	Agree	Strongly Agree	Mostly Agree	Mostly Agree	Agree	Agree	Agree	Strongly Agree	Strongly Agree	Strongly Agree	Strongly Agree	Strongly Agree	Agree	Agree	Strongly Agree	Agree	Mostly Agree	Mostly Agree	Strongly Agree	Agree	Mostly Agree	Mostly Agree	Always
264	21	Male	Public school in urban area	Ewe	Ghanaian	Third year	2014	College of Basic and Applied Sciences(Agriculture/Veterinary Sciences/Biological/Physical Sciences)	60%-69%	English	First degree	Tertiary	Both my mother and father in the same household	We are richer than most	Christian	Christian (Protestant)	Christian (Protestant)	Presbyterian	Presbyterian	Presbyterian		Fairly Regular (Almost weekly)	Fairly Regular (Almost weekly)	Moderately religious	Very important	Agree	Agree	Agree	Mostly disagree	Disagree	Agree	Agree	Agree	Strongly Agree	Mostly Agree	Mostly Agree	Strongly Agree	Strongly Agree	Agree	Agree	Agree	Agree	Agree	Agree	Agree	Agree	Strongly Agree	Agree	Never
265	20	Male	Public school in urban area	Ewe	Ghanaian	Third year	2014	College of Humanities/Social Sciences	75% or more	English	Completed secondary School (SSS/ A' level)	Primary education	Only my mother	We have about the same amount of moneyas most	Christian	Christian (Protestant)	Christian (Catholic)	Presbyterian	Presbyterian			Regular (weekly)	Regular (weekly)	Very religious	Very important	Agree	Strongly Agree	Mostly Agree	Mostly Agree	Disagree	Mostly Agree	Mostly Agree	Mostly Agree	Agree	Mostly Agree	Agree	Agree	Strongly Agree	Agree	Strongly Agree	Mostly Agree	Mostly Agree	Strongly Agree	Mostly Agree	Mostly Agree	Agree	Mostly Agree	Agree	Rarely
266	20	Male	Public school in urban area	Ga-Adangbe	Ghanaian	Third year	2014	College of Humanities/Social Sciences	70%-74%	Ga	Completed secondary School (SSS/ A' level)	Primary education	Both my mother and father in the same household	We have about the same amount of moneyas most	Christian	Christian (Protestant)	Christian (Protestant)	Independent	Independent	Independent		Regular (weekly)	Regular (weekly)	Moderately religious	Very important	Mostly Agree	Agree	Agree	Disagree	Strongly Disagree	Mostly disagree	Mostly disagree	Strongly Agree	Strongly Agree	Strongly Agree	Disagree	Strongly Agree	Mostly disagree	Mostly Agree	Mostly Agree	Mostly disagree	Agree	Disagree	Agree	Agree	Mostly Agree	Strongly Disagree	Disagree	Never
267	19	Male	Public school in urban area	Ga-Adangbe	Ghanaian	Third year	2014	College of Humanities/Social Sciences	75% or more	English	First degree	Tertiary	Both my mother and father in the same household	We have about the same amount of moneyas most	Christian	Christian (Protestant)	Christian (Protestant)	Methodist	Methodist	Methodist		Frequent attendance	Frequent attendance	Moderately religious	Very important	Strongly Disagree	Strongly Disagree	Strongly Disagree	Strongly Disagree	Strongly Disagree	Disagree	Mostly disagree	Strongly Disagree	Disagree	Strongly Disagree	Strongly Disagree	Disagree	Strongly Disagree	Disagree	Mostly disagree	Mostly disagree	Disagree	Disagree	Disagree	Disagree	Disagree	Mostly disagree	Strongly Disagree	Rarely
268	20	Female	Public school in urban area	Akan	Ghanaian	Third year	2014	College of Humanities/Social Sciences	70%-74%	Twi	Some secondary education but not completered	Secondary Education	Only my mother	We are richer than most	Christian	Christian (Catholic)	Other Specify (specify					Fairly Regular (Almost weekly)	Regular (weekly)	Moderately religious	Very important	Agree	Agree	Mostly Agree	Mostly disagree	Mostly disagree	Agree	Mostly Agree	Agree	Agree	Strongly Agree	Strongly Agree	Strongly Agree	Strongly Agree	Strongly Agree	Agree	Mostly Agree	Strongly Agree	Strongly Agree	Strongly Agree	Strongly Agree	Mostly Agree	Agree	Mostly Agree	Always
269	22	Female	Public school in rural area	Akan	Ghanaian	Second year	2015	College of Humanities/Social Sciences	60%-69%	Twi	First degree	Secondary Education	Both my mother and father in the same household	We have about the same amount of moneyas most	Christian	Christian (Protestant)	Christian (Protestant)	Presbyterian	Presbyterian	Presbyterian		Occasionally (several times a year)	Frequent attendance	Moderately religious	Somewhat important	Mostly Agree	Mostly Agree	Disagree	Mostly Agree	Mostly disagree	Mostly Agree	Mostly Agree	Agree	Mostly Agree	Agree	Mostly disagree	Strongly Disagree	Disagree	Disagree	Mostly disagree	Mostly disagree	Mostly Agree	Mostly disagree	Mostly Agree	Mostly Agree	Mostly disagree	Mostly disagree	Mostly Agree	Sometimes
270	23	Male	Public school in urban area	Akan	Ghanaian	Third year	2014	College of Basic and Applied Sciences(Agriculture/Veterinary Sciences/Biological/Physical Sciences)	70%-74%	English	Completed secondary School (SSS/ A' level)	Secondary Education	Both my mother and father in the same household	We are richer than most	Christian	Christian (Protestant)	Christian (Protestant)	Presbyterian	Presbyterian	Presbyterian		Frequent attendance	Frequent attendance	Very religious	Extremely important	Agree	Agree	Agree	Agree	Agree	Agree	Agree	Agree	Agree	Agree	Agree	Agree	Agree	Agree	Agree	Agree	Agree	Agree	Agree	Agree	Agree	Agree	Agree	Sometimes
271	18	Female	Public school in urban area	Ga-Adangbe	Ghanaian	Second year	2015	College of Humanities/Social Sciences	70%-74%	Ga	Some secondary education but not completered	No education	Both my mother and father in the same household	We are richer than most	Christian	Christian (Protestant)	Christian (Protestant)	Jehovah’s Witness	Jehovah’s Witness	Jehovah’s Witness		Regular (weekly)	Regular (weekly)	Extremely religious	Extremely important	Strongly Agree	Strongly Agree	Strongly Agree	Strongly Agree	Strongly Agree	Strongly Agree	Strongly Agree	Strongly Agree	Strongly Agree	Strongly Agree	Mostly disagree	Strongly Agree	Strongly Agree	Strongly Agree	Strongly Agree	Strongly Agree	Strongly Agree	Strongly Agree	Strongly Agree	Strongly Agree	Strongly Agree	Strongly Agree	Strongly Agree	Never
272	19	Female	Public school in urban area	Akan	Ghanaian	Second year	2015	College of Humanities/Social Sciences	70%-74%	Twi	Completed secondary School (SSS/ A' level)	Secondary Education	Both my mother and father in the same household	We have about the same amount of moneyas most	Christian	Christian (Protestant)	Christian (Protestant)	Jehovah’s Witness	Jehovah’s Witness	Jehovah’s Witness		Regular (weekly)	Regular (weekly)	Very religious	Extremely important	Agree	Agree	Agree	Agree	Agree	Agree	Mostly Agree	Mostly Agree	Mostly Agree	Agree	Agree	Agree	Agree	Agree	Agree	Agree	Agree	Agree	Agree	Mostly Agree	Agree	Mostly Agree	Agree	Never
273	22	Male	Public school in urban area	Others	Ghanaian	Third year	2014	College of Basic and Applied Sciences(Agriculture/Veterinary Sciences/Biological/Physical Sciences)	75% or more	Ewe	College Diploma	No education	Both my mother and father in the same household	We have about the same amount of moneyas most	Christian	Christian (Protestant)	Christian (Protestant)	Independent	Church of Christ	Church of Christ	Church of Christ	Regular (weekly)	Regular (weekly)	Very religious	Very important	Strongly Agree	Strongly Agree	Strongly Agree	Strongly Agree	Strongly Agree	Strongly Agree	Strongly Agree	Strongly Agree	Strongly Agree	Strongly Agree	Agree	Strongly Agree	Strongly Agree	Agree	Strongly Agree	Strongly Agree	Strongly Agree	Strongly Agree	Strongly Agree	Strongly Agree	Strongly Agree	Strongly Agree	Strongly Agree	Often
274	21	Female	Public school in urban area	Ewe	Ghanaian	Third year	2014	College of Basic and Applied Sciences(Agriculture/Veterinary Sciences/Biological/Physical Sciences)	60%-69%	English	Completed secondary School (SSS/ A' level)	Primary education	Some of the time in my mother’s home and some in my father’s home	We have about the same amount of moneyas most	Christian	Christian (Protestant)	Christian (Protestant)	Independent	Independent	Independent		Frequent attendance	Frequent attendance	Very religious	Extremely important	Agree	Agree	Agree	Agree	Agree	Agree	Strongly Agree	Strongly Agree	Strongly Agree	Agree	Agree		Agree	Agree	Agree	Agree	Agree	Agree	Agree	Agree	Agree		Agree	Sometimes
275	22	Male	Public school in urban area	Akan	Ghanaian	Third year	2014	College of Basic and Applied Sciences(Agriculture/Veterinary Sciences/Biological/Physical Sciences)	70%-74%	Twi	Completed secondary School (SSS/ A' level)	Secondary Education	Both my mother and father in the same household	We are richer than most		Christian (Protestant)	Christian (Protestant)	Pentecostal	Pentecostal	Presbyterian		Fairly Regular (Almost weekly)	Frequent attendance	Very religious	Very important	Strongly Agree	Strongly Agree	Strongly Agree	Strongly Agree	Agree	Disagree	Strongly Agree	Strongly Agree	Strongly Agree	Strongly Agree	Strongly Agree	Strongly Agree	Strongly Agree	Strongly Agree	Mostly Agree	Strongly Agree	Mostly Agree	Strongly Agree	Strongly Agree	Strongly Agree	Agree	Strongly Agree	Mostly Agree	Sometimes
276	21	Female	Public school in rural area	Akan	Ghanaian	Third year	2014	College of Basic and Applied Sciences(Agriculture/Veterinary Sciences/Biological/Physical Sciences)	70%-74%	Twi	Primary education(some or complete)	Primary education	Both my mother and father in the same household	We have about the same amount of moneyas most		Christian (Protestant)	Christian (Protestant)	Pentecostal	Pentecostal	Pentecostal		Frequent attendance	Frequent attendance	Very religious	Very important	Mostly Agree	Agree	Agree	Disagree	Agree	Disagree	Agree	Strongly Agree	Agree	Mostly Agree	Disagree	Agree	Agree	Strongly Agree	Agree	Strongly Agree	Mostly disagree	Agree	Agree	Strongly Agree	Strongly Agree	Mostly disagree	Strongly Agree	Sometimes
277	22	Male	Public school in urban area	Others	Ghanaian	Third year	2014	College of Basic and Applied Sciences(Agriculture/Veterinary Sciences/Biological/Physical Sciences)	75% or more	English			Guardian/foster parent who is not a relative	We are richer than most	Christian	Christian (Protestant)	Christian (Protestant)	Independent	Independent	Independent	Independent	Regular (weekly)	Regular (weekly)	Extremely religious	Extremely important	Strongly Agree	Strongly Agree	Strongly Agree	Agree	Strongly Disagree	Disagree	Mostly disagree	Agree	Agree	Agree	Mostly disagree	Mostly Agree	Mostly Agree	Mostly disagree	Mostly Agree	Mostly disagree	Agree	Mostly Agree	Mostly Agree	Agree	Agree	Disagree	Agree	Not Applicable
278	23	Male	Public school in rural area	Akan	Ghanaian	Third year	2014	College of Basic and Applied Sciences(Agriculture/Veterinary Sciences/Biological/Physical Sciences)	60%-69%	Twi	Primary education(some or complete)	Primary education	Guardian/foster parent who is not a relative	We have about the same amount of moneyas most	Christian	Christian (Protestant)		Pentecostal	Pentecostal	Pentecostal	Baptist	Fairly Regular (Almost weekly)	Frequent attendance	Extremely religious	Extremely important	Strongly Agree	Strongly Agree	Strongly Agree	Agree	Strongly Agree	Strongly Agree	Mostly Agree	Strongly Agree	Strongly Agree	Strongly Agree	Strongly Agree	Strongly Agree	Strongly Agree	Strongly Agree	Agree	Strongly Agree	Strongly Agree	Strongly Agree	Strongly Agree	Strongly Agree	Strongly Agree	Mostly Agree	Agree	Never
279	25	Male	Public school in rural area		Ghanaian	Third year	2014	College of Basic and Applied Sciences(Agriculture/Veterinary Sciences/Biological/Physical Sciences)	70%-74%	Other African Language specify:	Completed secondary School (SSS/ A' level)	Secondary Education	Both my mother and father in the same household	We are richer than most	Muslim	Muslim	Muslim					Frequent attendance	Frequent attendance	Moderately religious	Extremely important	Strongly Disagree	Strongly Disagree	Mostly Agree	Strongly Disagree	Strongly Disagree	Mostly Agree	Strongly Disagree	Strongly Agree	Strongly Agree	Strongly Agree	Agree	Disagree	Strongly Disagree	Disagree	Strongly Disagree	Disagree	Mostly disagree	Strongly Agree	Strongly Agree	Strongly Agree	Strongly Agree	Strongly Agree	Strongly Agree	Never
280	19	Male	Public school in rural area	Akan	Ghanaian	Third year	2014	College of Basic and Applied Sciences(Agriculture/Veterinary Sciences/Biological/Physical Sciences)	75% or more	Twi	Completed secondary School (SSS/ A' level)	Secondary Education	Both my mother and father in the same household	We are richer than most	Christian	Christian (Protestant)	Christian (Protestant)	Independent	Independent	Independent		Frequent attendance	Frequent attendance	Extremely religious	Extremely important	Strongly Agree	Strongly Agree	Strongly Agree	Strongly Agree	Strongly Agree	Strongly Agree	Disagree	Strongly Agree	Agree	Strongly Agree	Strongly Agree	Strongly Agree	Strongly Agree	Strongly Agree	Strongly Agree	Strongly Agree	Strongly Agree	Strongly Agree	Strongly Agree	Strongly Agree	Strongly Agree	Strongly Agree	Strongly Agree	Never
281	21	Male	Public school in rural area	Akan	Ghanaian	Third year	2014	College of Basic and Applied Sciences(Agriculture/Veterinary Sciences/Biological/Physical Sciences)	70%-74%	Ewe	Completed secondary School (SSS/ A' level)	Tertiary	Both my mother and father in the same household	We are richer than most	Christian	Christian (Protestant)	Christian (Catholic)	Independent	Evangelical			Frequent attendance	Occasionally (several times a year)	Very religious	Extremely important	Mostly Agree	Agree	Agree	Agree	Mostly Agree	Disagree	Agree	Agree	Mostly Agree	Mostly Agree	Mostly Agree	Disagree	Mostly Agree	Agree	Mostly Agree	Mostly Agree	Disagree	Mostly Agree	Mostly Agree	Mostly Agree	Mostly Agree	Disagree	Mostly Agree	Rarely
282	23	Male	Public school in urban area	Ga-Adangbe	Ghanaian	Third year	2014	College of Basic and Applied Sciences(Agriculture/Veterinary Sciences/Biological/Physical Sciences)	70%-74%	English	A postgraduate	Tertiary	Other relatives (aunt, uncle, grandparent)	We are richer than most	Christian	Christian (Protestant)	Christian (Protestant)					Frequent attendance	Occasionally (several times a year)	Moderately religious	Very important	Agree	Strongly Agree	Mostly Agree	Mostly Agree	Strongly Agree	Mostly Agree	Strongly Agree	Agree	Strongly Agree	Mostly disagree	Mostly disagree	Agree	Agree	Mostly Agree	Agree	Agree	Agree	Agree	Agree	Agree	Agree	Agree	Agree	Sometimes
283	25	Male	Public school in rural area	Others	Ghanaian	Third year	2014	College of Basic and Applied Sciences(Agriculture/Veterinary Sciences/Biological/Physical Sciences)	60%-69%	Hausa	None/No education	No education	Only my mother	We have about the same amount of moneyas most	Muslim	Muslim	Muslim					Regular (weekly)	Regular (weekly)	Very religious	Extremely important	Strongly Agree	Strongly Agree	Mostly Agree	Agree	Mostly Agree	Mostly Agree	Strongly Agree	Strongly Agree	Strongly Agree	Strongly Agree	Strongly Agree	Strongly Agree	Agree	Strongly Agree	Strongly Agree	Agree	Strongly Agree	Agree	Strongly Agree	Strongly Agree	Strongly Agree	Mostly Agree	Mostly Agree	Never
284	20	Female	Public school in rural area	Others	Ghanaian	Third year	2014	College of Basic and Applied Sciences(Agriculture/Veterinary Sciences/Biological/Physical Sciences)	75% or more	English	College Diploma	Secondary Education	Both my mother and father in the same household	We are richer than most	Christian	Christian (Protestant)	Christian (Protestant)	Independent	Independent	Independent		Regular (weekly)	Regular (weekly)	Not religious at all		Strongly Agree	Strongly Agree	Agree	Agree	Strongly Disagree	Strongly Disagree	Mostly disagree	Mostly disagree	Mostly disagree	Agree	Strongly Disagree	Agree	Strongly Disagree	Mostly Agree	Agree	Mostly Agree	Agree	Agree	Mostly disagree	Agree	Agree	Disagree	Agree	Rarely
285	20	Female	Public school in urban area	Akan	Ghanaian	fourth year	2013	College of Basic and Applied Sciences(Agriculture/Veterinary Sciences/Biological/Physical Sciences)	60%-69%	Twi	A postgraduate	Tertiary	Both my mother and father in the same household	We are richer than most	Christian	Christian (Protestant)	Christian (Protestant)	Pentecostal	Pentecostal	Pentecostal	Pentecostal	Frequent attendance	Frequent attendance	Extremely religious	Extremely important	Strongly Agree	Strongly Agree	Strongly Agree	Agree	Agree	Mostly Agree	Strongly Agree	Strongly Agree	Strongly Agree	Agree	Mostly disagree	Strongly Agree	Mostly Agree	Mostly Agree	Strongly Agree	Strongly Agree	Agree	Strongly Agree	Agree	Agree	Strongly Agree	Mostly Agree	Agree	Sometimes
286	21	Female	Public school in urban area	Ga-Adangbe	Ghanaian	fourth year	2013	College of Basic and Applied Sciences(Agriculture/Veterinary Sciences/Biological/Physical Sciences)	70%-74%	English	First degree	Secondary Education	Only my mother	We are richer than most	Christian	Christian (Protestant)	Christian (Protestant)	Pentecostal	Pentecostal	Pentecostal		Regular (weekly)	Fairly Regular (Almost weekly)	Very religious	Extremely important	Strongly Agree	Strongly Agree	Strongly Agree	Strongly Agree	Strongly Agree	Mostly disagree	Disagree	Strongly Agree	Strongly Agree	Agree	Mostly Agree	Strongly Agree	Mostly disagree	Mostly Agree	Strongly Agree	Strongly Agree	Strongly Agree	Strongly Agree	Strongly Agree	Strongly Agree	Strongly Agree	Disagree	Strongly Agree	Rarely
287	18	Female	Public school in rural area	Ewe	Ghanaian	Second year	2015	College of Humanities/Social Sciences	60%-69%	English	A postgraduate	Tertiary	Both my mother and father in the same household	We are richer than most	Christian	Christian (Protestant)	Christian (Protestant)	Independent	Independent	Independent		Regular (weekly)	Regular (weekly)	Very religious	Extremely important	Agree	Strongly Agree	Strongly Agree	Mostly Agree	Agree	Mostly Agree	Mostly Agree	Strongly Agree	Mostly disagree	Strongly Agree	Mostly disagree	Mostly Agree	Mostly Agree	Strongly Agree	Disagree	Disagree	Agree	Agree	Mostly Agree	Mostly Agree	Strongly Agree	Disagree	Mostly Agree	Sometimes
288	24	Female	Private school	Akan	Ghanaian	Second year	2015		70%-74%	Twi	College Diploma	Tertiary	Only my mother	We have about the same amount of moneyas most	Christian	Christian (Protestant)	Christian (Protestant)	Pentecostal	Pentecostal	Pentecostal	Pentecostal	Occasionally (several times a year)	Frequent attendance	Moderately religious	Very important	Mostly Agree	Agree	Mostly Agree	Disagree	Mostly Agree	Mostly Agree	Agree	Mostly Agree	Agree	Strongly Agree	Disagree	Agree	Agree	Agree	Agree	Agree	Agree	Agree	Agree	Strongly Agree	Strongly Agree	Agree	Agree
289	20	Male	Public school in urban area	Akan	Ghanaian	Second year	2015	College of Humanities/Social Sciences	75% or more	Twi	Completed secondary School (SSS/ A' level)	No education	Both my mother and father in the same household	We are richer than most	Christian	Christian (Protestant)	Christian (Protestant)	Independent	Independent	Independent	Independent	Regular (weekly)	Fairly Regular (Almost weekly)	Extremely religious	Very important	Mostly Agree	Strongly Agree	Mostly Agree	Disagree	Mostly disagree	Agree	Agree	Agree	Agree	Agree	Strongly Disagree	Agree	Mostly disagree	Mostly Agree	Agree	Agree	Mostly Agree	Agree	Mostly Agree	Agree	Strongly Agree	Mostly Agree	Agree	Often
290	19	Female	Public school in rural area	Akan	Ghanaian	Second year	2015	College of Humanities/Social Sciences	75% or more	English	A postgraduate	Tertiary	Both my mother and father in the same household	We have about the same amount of moneyas most	Christian	Christian (Protestant)	Christian (Protestant)	Pentecostal	Pentecostal	Pentecostal		Occasionally (several times a year)	Occasionally (several times a year)	Moderately religious	Extremely important	Agree	Strongly Agree	Agree	Mostly Agree	Disagree	Agree	Agree	Strongly Agree	Strongly Agree	Mostly disagree	Mostly Agree	Mostly disagree	Mostly disagree	Agree	Strongly Agree	Strongly Agree	Agree	Strongly Agree	Agree	Agree	Strongly Agree	Mostly disagree	Mostly Agree	Sometimes
291	22	Male	Public school in urban area	Akan	Ghanaian	Third year	2014	College of Basic and Applied Sciences(Agriculture/Veterinary Sciences/Biological/Physical Sciences)	75% or more	Twi	Completed secondary School (SSS/ A' level)	Secondary Education	Both my mother and father in the same household	We have about the same amount of moneyas most	Christian	Christian (Protestant)	Christian (Protestant)	Independent	Independent	Independent		Frequent attendance	Frequent attendance	Very religious	Extremely important	Agree	Agree	Strongly Agree	Strongly Agree	Strongly Agree	Agree	Strongly Agree	Strongly Agree	Strongly Agree	Strongly Agree	Strongly Agree	Agree	Strongly Agree	Agree	Strongly Agree	Strongly Agree	Strongly Agree	Strongly Agree	Strongly Agree	Agree	Strongly Agree	Strongly Agree	Strongly Agree	Always
292	22	Male	Public school in urban area	Akan	Ghanaian	fourth year	2013	College of Humanities/Social Sciences	75% or more	Twi	Some secondary education but not completered	Secondary Education	Other relatives (aunt, uncle, grandparent)	We have about the same amount of moneyas most	Christian	Christian (Protestant)	Christian (Protestant)	Pentecostal	Pentecostal	Pentecostal	Pentecostal	Fairly Regular (Almost weekly)	Regular (weekly)	Moderately religious	Very important	Agree	Strongly Agree	Strongly Agree	Agree	Disagree	Mostly Agree	Mostly Agree	Agree	Mostly Agree	Mostly Agree	Mostly Agree	Agree	Mostly disagree	Mostly Agree	Disagree	Mostly Agree	Mostly Agree	Mostly Agree	Mostly Agree	Mostly Agree	Agree	Mostly disagree	Disagree	Rarely
293	22	Male	Public school in urban area	Ga-Adangbe	Ghanaian	Second year	2015	College of Basic and Applied Sciences(Agriculture/Veterinary Sciences/Biological/Physical Sciences)	60%-69%	Ga	Completed secondary School (SSS/ A' level)	Secondary Education	Both my mother and father in the same household	We have about the same amount of moneyas most	Christian	Christian (Protestant)	Christian (Protestant)	Church of Christ	Presbyterian	Anglican		Regular (weekly)	Fairly Regular (Almost weekly)	Moderately religious	Extremely important	Agree	Agree	Agree	Mostly Agree	Mostly Agree	Agree	Mostly Agree	Agree	Agree	Strongly Agree	Mostly Agree	Agree	Mostly disagree	Strongly Agree	Agree	Agree	Agree	Agree	Strongly Agree	Mostly disagree	Mostly disagree	Mostly Agree	Strongly Disagree	Never
294	22	Female	Public school in urban area	Akan	Ghanaian	Second year	2016	College of Basic and Applied Sciences(Agriculture/Veterinary Sciences/Biological/Physical Sciences)	70%-74%	Twi	College Diploma	Tertiary	Both my mother and father in the same household	We have about the same amount of moneyas most	Christian	Christian (Protestant)	Christian (Protestant)	Jehovah’s Witness	Jehovah’s Witness	Jehovah’s Witness		Regular (weekly)	Regular (weekly)	Extremely religious	Extremely important	Strongly Agree	Strongly Agree	Agree	Agree	Strongly Agree	Agree	Agree	Agree	Strongly Agree	Strongly Agree	Strongly Agree	Agree	Agree	Strongly Agree	Strongly Agree	Strongly Agree	Strongly Agree	Strongly Agree	Agree	Strongly Agree	Strongly Agree	Strongly Agree	Strongly Agree	Never
295	23	Female	Public school in urban area	Akan	Ghanaian	Second year	2015	College of Basic and Applied Sciences(Agriculture/Veterinary Sciences/Biological/Physical Sciences)	60%-69%	Twi	College Diploma	Tertiary	Both my mother and father in the same household	We are richer than most	Christian	Christian (Catholic)	Christian (Catholic)					Regular (weekly)	Regular (weekly)	Moderately religious	Extremely important	Agree	Agree	Agree	Agree	Agree	Mostly Agree	Strongly Agree	Mostly Agree	Agree	Disagree	Mostly Agree	Strongly Agree	Disagree	Agree	Mostly Agree	Agree	Strongly Agree	Strongly Agree	Agree	Mostly Agree	Agree	Disagree	Mostly disagree	Never
296	19	Male	Private school	Akan	Ghanaian	Second year	2015	College of Basic and Applied Sciences(Agriculture/Veterinary Sciences/Biological/Physical Sciences)	70%-74%	Twi	First degree	Tertiary	Both my mother and father in the same household	We are richer than most		Christian (Protestant)	Christian (Protestant)	Presbyterian	Presbyterian	Presbyterian		Regular (weekly)	Frequent attendance	Moderately religious	Very important	Agree	Strongly Agree	Mostly Agree	Agree	Disagree	Mostly Agree	Mostly Agree	Mostly Agree	Strongly Agree	Mostly Agree	Strongly Agree	Strongly Agree	Agree	Strongly Agree	Mostly Agree	Mostly Agree	Agree	Agree	Strongly Agree	Strongly Agree	Agree	Mostly Agree	Agree	Sometimes
297	18	Female	Public school in urban area	Akan	Ghanaian	Second year	2015	College of Basic and Applied Sciences(Agriculture/Veterinary Sciences/Biological/Physical Sciences)	75% or more	Twi	A postgraduate	Secondary Education	Some of the time in my mother’s home and some in my father’s home	We are richer than most	Christian	Christian (Protestant)	Christian (Protestant)	Presbyterian	Presbyterian	Presbyterian		Regular (weekly)	Regular (weekly)	Very religious	Extremely important	Agree	Strongly Agree	Strongly Agree	Agree	Mostly Agree	Strongly Agree	Strongly Agree	Strongly Agree	Strongly Agree	Mostly Agree	Agree	Strongly Agree	Strongly Agree	Strongly Agree	Strongly Agree	Strongly Agree	Strongly Agree	Strongly Agree	Strongly Agree	Agree	Strongly Agree	Agree	Agree	Sometimes
298	20	Female	Private school	Akan	Ghanaian	Second year	2015	College of Basic and Applied Sciences(Agriculture/Veterinary Sciences/Biological/Physical Sciences)	70%-74%	English	First degree	Tertiary	Only my father	We are richer than most	Christian	Christian (Protestant)	Christian (Protestant)	Pentecostal	Pentecostal	Pentecostal		Regular (weekly)	Fairly Regular (Almost weekly)	Very religious	Extremely important	Strongly Agree	Strongly Agree	Agree	Agree	Mostly Agree		Strongly Agree	Strongly Agree	Strongly Agree	Mostly disagree	Agree	Strongly Agree	Strongly Agree	Strongly Agree	Strongly Agree	Strongly Agree	Strongly Agree	Strongly Agree	Strongly Agree	Strongly Agree	Strongly Agree	Mostly Agree	Strongly Agree	Sometimes
299	18	Female	Public school in urban area	Akan	Ghanaian	Second year	2015	College of Basic and Applied Sciences(Agriculture/Veterinary Sciences/Biological/Physical Sciences)	75% or more	Twi			Both my mother and father in the same household	We have about the same amount of moneyas most	Christian	Christian (Protestant)	Christian (Protestant)	Methodist	Methodist	Methodist		Frequent attendance	Frequent attendance			Strongly Agree	Strongly Agree	Strongly Agree	Strongly Agree	Strongly Agree	Agree	Agree	Strongly Agree	Strongly Agree	Mostly disagree		Strongly Agree	Disagree	Mostly Agree	Strongly Agree	Strongly Agree	Agree	Strongly Agree	Mostly Agree	Strongly Agree	Strongly Agree		Strongly Agree	Never
300	22	Male	Public school in urban area	Ewe	Ghanaian	fourth year	2013	College of Humanities/Social Sciences	70%-74%	English	Completed secondary School (SSS/ A' level)	Secondary Education	Both my mother and father in the same household	We have about the same amount of moneyas most	Christian	Christian (Protestant)	Christian (Protestant)	Pentecostal	Pentecostal	Pentecostal		Fairly Regular (Almost weekly)	Regular (weekly)	Moderately religious	Very important	Strongly Agree	Strongly Agree	Agree	Agree	Mostly Agree	Mostly Agree	Agree	Agree	Agree	Strongly Agree	Mostly Agree	Strongly Agree	Agree	Strongly Agree	Agree	Mostly Agree	Agree	Agree	Strongly Agree	Strongly Agree	Strongly Agree	Mostly Agree	Mostly Agree	Often
301	22	Male	Private school	Akan	Ghanaian	fourth year	2013	College of Humanities/Social Sciences	40%-49%	English	Some secondary education but not completered	Primary education	Only my mother	We are richer than most	Christian	Christian (Protestant)	Christian (Protestant)					Regular (weekly)	Regular (weekly)	Moderately religious	Very important	Agree	Agree	Agree	Mostly Agree	Mostly Agree	Mostly Agree	Mostly disagree	Mostly Agree	Mostly Agree	Strongly Agree	Mostly Agree	Mostly Agree	Agree	Agree	Agree	Agree	Agree	Mostly Agree	Mostly Agree	Mostly Agree	Strongly Agree	Agree	Mostly Agree	Never
302	20	Male	Public school in urban area	Akan	Ghanaian	Second year	2015	College of Basic and Applied Sciences(Agriculture/Veterinary Sciences/Biological/Physical Sciences)	60%-69%	Twi	First degree	Secondary Education	Only my mother	We have about the same amount of moneyas most	Christian	Christian (Catholic)	Christian (Catholic)	Methodist				Frequent attendance	Frequent attendance	Moderately religious	Extremely important	Agree	Agree	Agree	Agree	Agree	Agree	Agree	Agree	Agree	Agree	Agree	Agree	Agree	Agree	Agree	Agree	Agree	Agree	Agree	Agree	Agree	Agree	Agree	Never
303	19	Female	Public school in urban area	Akan	Ghanaian	Second year	2015	College of Basic and Applied Sciences(Agriculture/Veterinary Sciences/Biological/Physical Sciences)	70%-74%	Twi		Secondary Education	Both my mother and father in the same household	We have about the same amount of moneyas most	Christian	Christian (Protestant)	Christian (Protestant)	Pentecostal	Pentecostal	Pentecostal		Fairly Regular (Almost weekly)	Regular (weekly)	Very religious	Extremely important	Strongly Agree	Strongly Agree	Strongly Agree	Agree	Agree	Agree	Agree	Agree	Strongly Agree	Strongly Agree	Agree	Strongly Agree	Strongly Agree	Strongly Agree	Strongly Agree	Strongly Agree	Agree	Strongly Agree	Strongly Agree	Strongly Agree	Strongly Agree	Agree	Agree	Rarely
304	20	Male	Public school in urban area	Others	Ghanaian	Second year	2015	College of Basic and Applied Sciences(Agriculture/Veterinary Sciences/Biological/Physical Sciences)	60%-69%	English	A postgraduate	Tertiary	Both my mother and father in the same household	We have about the same amount of moneyas most	Christian	Christian (Protestant)	Christian (Protestant)	Methodist	Methodist	Methodist		Regular (weekly)	Regular (weekly)	Very religious	Very important	Agree	Agree	Mostly Agree	Mostly disagree	Mostly disagree	Mostly disagree	Mostly Agree	Mostly Agree	Mostly Agree	Mostly Agree	Mostly disagree	Mostly Agree	Mostly Agree	Mostly Agree	Mostly Agree	Mostly Agree	Mostly Agree	Strongly Agree	Mostly disagree	Mostly Agree	Mostly Agree	Mostly disagree		Rarely
305	22	Female	Public school in urban area	Akan	Ghanaian	Second year	2014	College of Health Science(Medicine/Clinical Sciences	60%-69%	Twi	A postgraduate	Secondary Education	Both my mother and father in the same household	We are richer than most	Christian	Christian (Protestant)	Christian (Protestant)	Independent	Independent	Independent		Regular (weekly)	Regular (weekly)	Very religious	Extremely important	Mostly Agree	Agree	Mostly Agree	Agree	Mostly Agree	Mostly disagree	Agree	Agree	Strongly Agree	Agree	Mostly disagree	Strongly Agree	Agree	Mostly disagree	Agree	Strongly Agree	Agree	Strongly Agree	Mostly Agree	Agree	Strongly Agree	Mostly disagree	Strongly Agree	Never
306	19	Female	Public school in rural area	Akan	Ghanaian	Second year	2015	College of Health Science(Medicine/Clinical Sciences	70%-74%	Twi	Completed secondary School (SSS/ A' level)	Secondary Education	Both my mother and father in the same household	We are richer than most	Christian	Christian (Protestant)	Christian (Protestant)	Pentecostal	Pentecostal	Pentecostal		Regular (weekly)	Regular (weekly)	Moderately religious	Extremely important	Agree	Agree	Mostly disagree	Agree	Strongly Agree	Agree	Agree	Strongly Agree	Strongly Agree	Agree	Agree	Strongly Agree	Mostly Agree	Agree	Strongly Agree	Strongly Agree	Agree	Strongly Agree	Agree	Agree	Strongly Agree	Mostly Agree	Agree	Sometimes
307	19	Female	Public school in urban area	Akan	Ghanaian	Second year	2015	College of Health Science(Medicine/Clinical Sciences	75% or more	English	A postgraduate	Tertiary	Both my mother and father in the same household	We are richer than most	Christian	Christian (Protestant)	Christian (Protestant)	Mormon	Methodist	Independent		Regular (weekly)	Regular (weekly)	Somewhat religious	Extremely important	Strongly Agree	Strongly Agree	Disagree	Agree	Strongly Agree	Disagree	Strongly Agree	Agree	Strongly Agree	Agree	Strongly Agree	Strongly Agree	Strongly Agree	Strongly Agree	Strongly Agree	Strongly Agree	Strongly Agree	Strongly Agree	Strongly Agree	Strongly Agree	Strongly Agree	Strongly Agree	Strongly Agree	Rarely
308	19	Female	Public school in urban area	Akan	Ghanaian	Second year	2015	College of Health Science(Medicine/Clinical Sciences	75% or more	English	A postgraduate	Tertiary	Both my mother and father in the same household	We are richer than most	Christian	Christian (Protestant)	Christian (Protestant)	Pentecostal	Pentecostal	Pentecostal		Regular (weekly)	Regular (weekly)	Very religious	Extremely important	Agree	Agree	Agree	Disagree	Disagree	Disagree	Agree	Agree	Disagree	Agree	Disagree	Strongly Agree	Mostly Agree	Mostly Agree	Disagree	Strongly Agree	Agree	Agree	Strongly Agree	Mostly Agree	Agree	Disagree	Agree	Rarely
309	19	Male	Public school in urban area	Ga-Adangbe	Ghanaian	Second year	2015	College of Health Science(Medicine/Clinical Sciences	75% or more	English	A postgraduate	Tertiary	Both my mother and father in the same household	We are richer than most	Christian	Christian (Protestant)	Christian (Protestant)	Pentecostal	Pentecostal	Pentecostal		Regular (weekly)	Regular (weekly)	Very religious	Extremely important	Agree	Agree	Agree	Disagree	Disagree	Disagree	Agree	Agree	Disagree	Agree	Disagree	Strongly Agree	Mostly Agree	Mostly Agree	Strongly Agree	Strongly Agree	Agree	Strongly Agree	Mostly Agree	Mostly Agree	Agree	Disagree	Agree	Never
310	20	Male	Private school	Ga-Adangbe	Ghanaian	Second year	2015	College of Health Science(Medicine/Clinical Sciences	Not applicable	Ga	First degree	Primary education	Both my mother and father in the same household	We are richer than most	Christian	Christian (Protestant)	No religious affiliation	Mormon	Independent	Methodist		Occasionally (several times a year)	Occasionally (several times a year)	Somewhat religious	Not very important	Strongly Agree	Agree	Agree	Mostly disagree	Mostly disagree	Agree	Mostly disagree	Agree	Strongly Agree	Strongly Agree	Mostly Agree	Strongly Agree	Strongly Agree	Strongly Agree	Mostly Agree	Mostly Agree	Strongly Agree	Mostly Agree	Agree	Strongly Agree	Mostly disagree	Disagree	Disagree	Often
311	18	Female	Public school in urban area	Akan	Ghanaian	Second year	2015	College of Health Science(Medicine/Clinical Sciences	70%-74%	English	A postgraduate	Tertiary	Only my mother	We are richer than most	Christian	Christian (Protestant)	Christian (Protestant)	Pentecostal	Pentecostal	Pentecostal		Regular (weekly)	Regular (weekly)	Very religious	Refused to answer	Agree	Agree	Mostly Agree	Mostly Agree	Strongly Disagree	Agree	Mostly Agree	Agree	Agree	Agree	Mostly Agree	Agree	Mostly disagree	Mostly Agree	Mostly Agree	Agree	Agree	Agree	Mostly Agree	Mostly Agree	Mostly Agree		Mostly Agree	Sometimes
312	19	Male	Private school	Akan	Ghanaian	Second year	2015	College of Health Science(Medicine/Clinical Sciences	Not applicable	English	A postgraduate	Tertiary	Both my mother and father in the same household	We are richer than most	Christian	Christian (Protestant)	Christian (Protestant)	Methodist	Methodist	Pentecostal		Frequent attendance	Regular (weekly)	Moderately religious	Very important	Agree	Agree	Agree	Mostly Agree	Mostly Agree	Agree	Agree	Agree	Strongly Agree	Agree	Agree	Agree	Mostly Agree	Agree	Strongly Agree	Strongly Agree	Agree	Strongly Agree	Agree	Agree	Strongly Agree	Mostly Agree	Agree	Never
313	19	Female	Public school in rural area	Akan	Ghanaian	Second year	2015	College of Health Science(Medicine/Clinical Sciences	70%-74%	Twi	College Diploma	Tertiary	Other relatives (aunt, uncle, grandparent)	We are richer than most	Christian	Christian (Protestant)	Christian (Protestant)	Independent	Independent	Independent	Independent	Regular (weekly)	Regular (weekly)	Very religious	Extremely important	Strongly Agree	Strongly Agree	Agree	Strongly Agree	Mostly Agree	Disagree	Strongly Agree	Strongly Agree	Strongly Agree	Strongly Agree	Disagree	Agree	Strongly Agree	Agree	Strongly Agree	Strongly Agree	Strongly Agree	Strongly Agree	Strongly Agree	Mostly Agree	Strongly Agree	Mostly Agree	Strongly Agree	Sometimes
314	22	Male	Public school in urban area	Akan	Ghanaian	fourth year	2013	College of Health Science(Medicine/Clinical Sciences	70%-74%	Twi	A postgraduate	Tertiary	Other relatives (aunt, uncle, grandparent)	We have about the same amount of moneyas most	Christian	Christian (Protestant)	Christian (Protestant)	Seventh Day Adventist	Pentecostal	Pentecostal	Methodist	Frequent attendance	Frequent attendance	Very religious	Very important	Strongly Agree	Strongly Agree	Strongly Agree	Strongly Agree	Agree	Agree	Agree		Agree	Strongly Agree	Strongly Agree	Strongly Agree	Agree	Agree	Agree	Strongly Agree	Agree	Strongly Agree	Disagree	Agree	Strongly Agree	Agree	Strongly Agree	Rarely
315	21	Female	Public school in rural area	Ewe	Ghanaian	fourth year	2013	College of Health Science(Medicine/Clinical Sciences	Not applicable	Ewe	First degree	Tertiary	Both my mother and father in the same household	We have about the same amount of moneyas most	Christian	Christian (Protestant)	Christian (Protestant)	Evangelical	Evangelical	Evangelical		Regular (weekly)	Regular (weekly)	Moderately religious	Extremely important	Strongly Agree	Strongly Agree	Mostly Agree	Strongly Agree	Strongly Agree	Agree	Strongly Agree	Strongly Agree	Strongly Agree	Strongly Agree	Agree	Strongly Agree	Strongly Agree	Strongly Agree	Strongly Agree	Strongly Agree	Agree	Strongly Agree	Agree	Strongly Agree	Strongly Agree	Agree	Strongly Agree	Always
316	24	Female	Public school in urban area	Ga-Adangbe	Ghanaian	fourth year	2013	College of Health Science(Medicine/Clinical Sciences	60%-69%	English	First degree	Tertiary	Other relatives (aunt, uncle, grandparent)	We are poorer than most	Christian	Christian (Protestant)	Christian (Protestant)	Pentecostal	Pentecostal	Pentecostal	Pentecostal	Fairly Regular (Almost weekly)	Fairly Regular (Almost weekly)	Very religious	Somewhat important	Agree	Mostly Agree	Mostly disagree	Strongly Agree	Agree	Mostly Agree	Mostly Agree	Mostly disagree	Strongly Agree	Strongly Agree	Strongly Agree	Strongly Agree	Agree	Strongly Agree	Agree	Mostly Agree	Strongly Agree	Mostly Agree	Agree	Strongly Agree	Strongly Agree	Strongly Agree	Strongly Agree	Sometimes
317	23	Male	Public school in urban area	Ewe	Ghanaian	fourth year	2013	College of Health Science(Medicine/Clinical Sciences	60%-69%	Ewe	Some secondary education but not completered	Primary education	Both my mother and father in the same household	We have about the same amount of moneyas most	Christian	Christian (Protestant)	Christian (Protestant)	Baptist	Baptist	Baptist		Frequent attendance	Frequent attendance	Moderately religious	Very important	Strongly Agree	Strongly Agree	Agree	Agree	Agree	Strongly Agree		Strongly Agree	Strongly Agree	Strongly Agree	Agree	Strongly Agree	Agree	Strongly Agree	Mostly Agree	Mostly Agree	Strongly Agree	Agree	Agree	Strongly Agree	Agree	Agree	Agree	Often
318	19	Male	Public school in urban area	Ga-Adangbe	Ghanaian	Third year	2014	College of Health Science(Medicine/Clinical Sciences	75% or more	English	A postgraduate	Tertiary	Both my mother and father in the same household	We have about the same amount of moneyas most	Christian	Christian (Protestant)	Christian (Protestant)	Presbyterian	Presbyterian	Presbyterian		Fairly Regular (Almost weekly)	Fairly Regular (Almost weekly)	Very religious	Extremely important	Strongly Agree	Strongly Agree	Strongly Agree	Mostly Agree	Mostly Agree	Mostly Agree	Agree	Agree	Strongly Agree	Strongly Agree	Agree	Strongly Agree	Strongly Agree	Strongly Agree	Strongly Agree	Agree	Agree	Agree	Mostly Agree	Agree	Agree	Mostly Agree	Agree	Often
319	21	Female	Public school in urban area	Akan	Ghanaian	fourth year	2013	College of Health Science(Medicine/Clinical Sciences	60%-69%	Twi		Tertiary	Both my mother and father in the same household	We are richer than most			Christian (Protestant)	Methodist	Methodist	Methodist	Methodist	Regular (weekly)	Regular (weekly)	Very religious	Extremely important	Strongly Agree	Strongly Agree	Strongly Agree	Strongly Agree	Strongly Agree	Strongly Agree	Strongly Agree	Strongly Agree	Strongly Agree	Strongly Agree	Mostly Agree	Strongly Agree	Mostly Agree	Strongly Agree	Strongly Agree	Strongly Agree	Strongly Agree	Strongly Agree	Strongly Agree	Strongly Agree	Strongly Agree	Disagree	Strongly Agree	Rarely
320	21	Female	Public school in urban area	Ga-Adangbe	Ghanaian	fourth year	2013	College of Health Science(Medicine/Clinical Sciences	60%-69%	Ga	First degree	Tertiary	Both my mother and father in the same household	We are richer than most	Christian	Christian (Protestant)	Christian (Protestant)	Pentecostal	Pentecostal	Pentecostal		Regular (weekly)	Regular (weekly)		Very important	Strongly Agree	Strongly Agree	Strongly Agree	Strongly Disagree	Strongly Disagree	Strongly Disagree				Strongly Agree														Always
321	22	Male	Public school in urban area	Akan	Ghanaian	fourth year	2013	College of Health Science(Medicine/Clinical Sciences	70%-74%	Mole/Dagbani	Completed secondary School (SSS/ A' level)	Secondary Education	Both my mother and father in the same household	We have about the same amount of moneyas most	Muslim	Muslim	Muslim					Regular (weekly)	Regular (weekly)	Moderately religious	Extremely important	Strongly Agree	Strongly Agree	Mostly Agree	Agree	Mostly Agree	Agree	Agree	Agree	Strongly Agree	Strongly Agree	Agree	Strongly Agree	Strongly Agree	Strongly Agree	Strongly Agree	Strongly Agree	Strongly Agree	Strongly Agree	Agree	Strongly Agree	Strongly Agree	Agree	Strongly Agree	Sometimes
322	22	Male	Public school in urban area	Akan	Ghanaian	fourth year	2013	College of Health Science(Medicine/Clinical Sciences	70%-74%	English	College Diploma	Tertiary	Both my mother and father in the same household	We are richer than most	Christian	Christian (Protestant)	Christian (Protestant)	Independent	Church of Christ			Regular (weekly)	Regular (weekly)	Very religious	Refused to answer	Strongly Agree	Strongly Agree	Strongly Agree	Strongly Agree	Strongly Agree	Agree	Strongly Agree	Strongly Agree	Strongly Agree	Strongly Agree	Agree	Strongly Agree	Mostly disagree	Strongly Agree	Strongly Agree	Strongly Agree	Strongly Agree	Strongly Agree	Disagree	Strongly Agree	Strongly Agree	Strongly Agree	Strongly Agree	Never
323	22	Male	Public school in urban area	Others	Ghanaian	fourth year	2013	College of Health Science(Medicine/Clinical Sciences	60%-69%	Mole/Dagbani	A postgraduate	Tertiary	Both my mother and father in the same household	We are richer than most	Christian	Christian (Catholic)	Christian (Catholic)					Regular (weekly)	Regular (weekly)	Very religious	Extremely important	Agree	Strongly Agree	Agree	Mostly Agree		Agree	Mostly Agree		Strongly Agree	Strongly Agree	Agree	Strongly Agree	Agree	Strongly Agree	Strongly Agree	Strongly Agree	Agree	Strongly Agree	Agree	Strongly Agree	Strongly Agree		Agree	Never
324	21	Female	Public school in urban area	Akan	Ghanaian	fourth year	2013	College of Health Science(Medicine/Clinical Sciences	60%-69%	Twi	Completed secondary School (SSS/ A' level)	Primary education	Guardian/foster parent who is not a relative	We are poorer than most	Christian	Christian (Protestant)	Christian (Protestant)	Pentecostal	Pentecostal	Pentecostal	Pentecostal	Fairly Regular (Almost weekly)	Fairly Regular (Almost weekly)	Very religious	Very important	Strongly Agree	Strongly Agree	Strongly Agree	Agree	Agree	Strongly Agree	Strongly Agree	Strongly Agree	Strongly Agree	Strongly Agree	Strongly Agree	Strongly Agree	Agree	Strongly Agree	Strongly Agree	Strongly Agree	Strongly Agree	Strongly Agree	Agree	Strongly Agree	Strongly Agree	Agree	Strongly Agree	Not Applicable
325	22	Male	Public school in urban area	Ga-Adangbe	Ghanaian	Third year	2014	College of Health Science(Medicine/Clinical Sciences	60%-69%	Other African Language specify:	Some secondary education but not completered	Secondary Education	Both my mother and father in the same household	We have about the same amount of moneyas most	Christian	Christian (Catholic)	Christian (Protestant)			Independent		Regular (weekly)	Fairly Regular (Almost weekly)	Moderately religious	Very important		Strongly Agree	Strongly Agree	Strongly Agree	Mostly Agree	Agree	Agree	Mostly disagree	Strongly Agree	Agree	Agree	Agree	Strongly Agree	Agree	Strongly Agree	Strongly Agree	Agree	Strongly Agree	Mostly Agree	Agree	Strongly Agree	Mostly disagree	Strongly Agree	Rarely
326	19	Female	Public school in urban area	Akan	Ghanaian	Second year	2015	College of Health Science(Medicine/Clinical Sciences	75% or more	Twi	A postgraduate	Primary education	Both my mother and father in the same household	We are richer than most	Christian	Christian (Protestant)	Christian (Protestant)	Pentecostal	Pentecostal	Pentecostal		Frequent attendance	Frequent attendance	Extremely religious	Extremely important	Strongly Agree	Strongly Agree	Strongly Agree	Agree	Agree	Agree	Mostly Agree	Agree	Strongly Agree	Mostly Agree	Mostly Agree	Strongly Agree	Strongly Agree	Agree	Strongly Agree	Strongly Agree	Agree	Strongly Agree	Disagree	Agree	Strongly Agree	Mostly Agree	Strongly Agree	Rarely
327	19	Female	Public school in rural area	Akan	Ghanaian	Second year	2015	College of Health Science(Medicine/Clinical Sciences	60%-69%	Twi	A postgraduate	Secondary Education	Both my mother and father in the same household	We are richer than most	Christian	Christian (Protestant)	Christian (Protestant)	Methodist	Methodist	Methodist		Frequent attendance	Frequent attendance	Very religious	Extremely important	Strongly Agree	Strongly Agree	Strongly Agree	Agree	Agree	Agree	Strongly Agree	Strongly Agree	Strongly Agree	Strongly Agree	Agree	Strongly Agree	Agree	Strongly Agree	Strongly Agree	Strongly Agree	Strongly Agree	Strongly Agree	Strongly Agree	Strongly Agree	Strongly Agree	Agree	Agree	Often
328	19	Male	Public school in rural area	Akan	Ghanaian	Second year	2015	College of Health Science(Medicine/Clinical Sciences	60%-69%	Twi	Some secondary education but not completered	No education	Both my mother and father in the same household	We have about the same amount of moneyas most	Christian	Christian (Protestant)	Christian (Protestant)	Independent	Independent	Independent		Occasionally (several times a year)	Occasionally (several times a year)	Somewhat religious	Very important	Mostly Agree	Agree	Agree	Agree	Mostly disagree	Mostly disagree	Agree	Agree	Strongly Agree	Strongly Agree	Agree	Agree	Strongly Agree	Mostly Agree	Agree	Mostly Agree	Mostly Agree	Agree	Agree	Agree	Mostly Agree	Strongly Disagree	Mostly Agree	Sometimes
329	19	Female	Public school in urban area	Akan	Ghanaian	Second year	2015	College of Health Science(Medicine/Clinical Sciences	75% or more	English	First degree	Tertiary	Both my mother and father in the same household	We are richer than most	Christian	Christian (Protestant)	Christian (Protestant)	Jehovah’s Witness	Jehovah’s Witness	Jehovah’s Witness		Frequent attendance	Frequent attendance	Moderately religious	Very important	Strongly Agree	Strongly Agree	Agree	Strongly Agree	Strongly Agree	Agree	Agree	Agree	Strongly Agree	Strongly Agree	Agree	Strongly Agree	Mostly Agree	Strongly Agree	Strongly Agree	Strongly Agree	Strongly Agree	Strongly Agree	Strongly Agree	Strongly Agree	Mostly Agree		Agree	Never
330	19	Male	Public school in urban area	Akan	Ghanaian	Second year	2015	College of Health Science(Medicine/Clinical Sciences	70%-74%	Twi	First degree	Tertiary	Both my mother and father in the same household	We have about the same amount of moneyas most	Christian	Christian (Catholic)	Christian (Catholic)					Fairly Regular (Almost weekly)	Fairly Regular (Almost weekly)	Moderately religious		Agree	Agree	Strongly Agree	Agree	Agree	Strongly Agree	Strongly Agree	Strongly Agree	Strongly Agree	Strongly Agree	Agree	Strongly Agree	Strongly Agree	Strongly Agree	Agree	Agree	Agree	Disagree	Agree	Strongly Agree	Agree	Disagree	Agree	Sometimes
331	19	Female	Public school in urban area	Akan	Ghanaian	Second year	2015	College of Health Science(Medicine/Clinical Sciences	60%-69%	Twi		Secondary Education	Both my mother and father in the same household	We are richer than most	Christian	Christian (Protestant)	Christian (Protestant)	Baptist	Baptist	Baptist		Frequent attendance	Frequent attendance	Extremely religious	Extremely important	Strongly Agree	Strongly Agree	Strongly Agree	Strongly Agree	Strongly Agree	Strongly Agree	Strongly Agree	Strongly Agree	Strongly Agree	Strongly Agree	Mostly disagree	Strongly Agree	Strongly Agree	Strongly Agree	Strongly Agree	Strongly Agree	Strongly Agree	Strongly Agree	Strongly Agree	Strongly Agree	Strongly Agree	Strongly Agree	Strongly Agree	Rarely
332	20	Female	Private school	Ga-Adangbe	Ghanaian	Second year	2015	College of Health Science(Medicine/Clinical Sciences	75% or more	English	A postgraduate	Tertiary	Both my mother and father in the same household	We are richer than most	Christian	Christian (Protestant)	Christian (Protestant)	Independent	Presbyterian	Presbyterian		Frequent attendance	Frequent attendance	Very religious	Extremely important	Strongly Agree	Strongly Agree	Strongly Agree	Mostly Agree	Disagree	Agree	Strongly Agree	Strongly Agree	Strongly Agree	Strongly Agree	Strongly Agree	Strongly Agree	Mostly disagree	Agree	Strongly Agree	Agree	Strongly Agree	Agree	Strongly Agree	Strongly Agree	Agree	Mostly Agree	Mostly Agree	Rarely
333	20	Male	Public school in urban area	Akan	Ghanaian	Third year	2014	College of Health Science(Medicine/Clinical Sciences	70%-74%	English	A postgraduate	Tertiary	Only my mother	We are richer than most	Christian	Christian (Protestant)	Christian (Protestant)	Independent	Pentecostal	Pentecostal		Regular (weekly)	Regular (weekly)	Very religious	Extremely important	Agree	Agree	Agree	Mostly Agree	Agree	Agree	Mostly Agree	Agree	Agree	Agree	Mostly Agree	Agree	Agree	Agree	Agree	Agree	Mostly Agree	Agree	Agree	Agree	Agree	Agree	Agree	Always
334	21	Male	Public school in urban area	Akan	Ghanaian	Third year	2014	College of Basic and Applied Sciences(Agriculture/Veterinary Sciences/Biological/Physical Sciences)	75% or more	Twi		Secondary Education	Only my mother	We are richer than most	Christian	Christian (Protestant)	Christian (Protestant)	Methodist	Methodist	Methodist	Methodist	Regular (weekly)	Regular (weekly)	Extremely religious	Extremely important	Agree	Strongly Agree	Strongly Agree	Mostly Agree	Strongly Agree	Strongly Agree	Agree	Agree	Strongly Agree	Strongly Agree	Disagree	Agree	Mostly Agree	Agree	Strongly Agree	Strongly Agree	Strongly Agree	Strongly Agree	Mostly Agree	Strongly Agree	Strongly Agree	Mostly disagree	Strongly Agree	Often
335	21	Female	Public school in urban area	Ga-Adangbe	Ghanaian	Third year	2014	College of Basic and Applied Sciences(Agriculture/Veterinary Sciences/Biological/Physical Sciences)	70%-74%	English	A postgraduate	Tertiary	Only my mother	We are richer than most	Christian	Christian (Protestant)	Christian (Protestant)	Presbyterian	Presbyterian	Methodist	Presbyterian	Occasionally (several times a year)	Occasionally (several times a year)	Somewhat religious	Not very important	Mostly Agree	Disagree	Mostly Agree	Disagree	Strongly Disagree	Agree	Disagree	Mostly Agree	Agree	Strongly Agree	Agree	Mostly Agree	Disagree	Strongly Agree	Mostly disagree	Mostly disagree	Agree	Mostly Agree	Mostly Agree	Strongly Agree	Disagree	Mostly Agree	Agree	Sometimes
336	19	Female	Public school in urban area	Akan	Ghanaian	Third year	2014	College of Basic and Applied Sciences(Agriculture/Veterinary Sciences/Biological/Physical Sciences)	75% or more	Twi	Some secondary education but not completered	Tertiary	Both my mother and father in the same household	We have about the same amount of moneyas most	Christian	Christian (Protestant)	Christian (Protestant)	Pentecostal	Pentecostal	Pentecostal		Regular (weekly)	Regular (weekly)	Moderately religious	Very important	Agree	Agree	Mostly disagree	Mostly disagree	Mostly disagree	Mostly Agree	Agree	Strongly Agree	Strongly Agree	Agree	Mostly Agree	Agree	Agree	Mostly Agree	Strongly Agree	Strongly Agree	Agree	Strongly Agree	Agree	Mostly disagree	Strongly Agree	Agree	Strongly Agree	Rarely
337	21	Female	Public school in rural area	Ewe	Ghanaian	Third year	2014	College of Basic and Applied Sciences(Agriculture/Veterinary Sciences/Biological/Physical Sciences)	75% or more	Ewe	College Diploma	Secondary Education	Only my father	We are richer than most	Christian	Christian (Catholic)	Christian (Protestant)	Presbyterian	Anglican	Jehovah’s Witness		Frequent attendance	Frequent attendance	Very religious	Extremely important	Mostly Agree	Agree	Agree	Mostly disagree	Mostly Agree	Agree	Agree	Strongly Agree	Agree	Strongly Agree	Strongly Agree	Agree	Strongly Agree	Strongly Agree	Disagree	Agree	Agree	Strongly Disagree	Mostly disagree	Mostly Agree	Agree	Mostly Agree	Agree	Rarely
338	19	Female	Private school	Akan	Ghanaian	Second year	2015	College of Humanities/Social Sciences	60%-69%	Twi	A postgraduate	Tertiary	Both my mother and father in the same household	We are richer than most	Christian	Christian (Protestant)	Christian (Protestant)	Seventh Day Adventist	Seventh Day Adventist	Seventh Day Adventist		Regular (weekly)	Regular (weekly)	Moderately religious	Very important	Agree	Agree	Strongly Agree	Agree	Agree	Strongly Agree	Agree	Agree	Strongly Agree	Strongly Agree	Agree	Strongly Agree	Agree	Strongly Agree	Strongly Agree	Agree	Strongly Agree	Strongly Agree	Agree	Agree	Agree	Agree	Agree	Sometimes
339	20	Male	Public school in urban area	Akan	Ghanaian	Second year	2015	College of Humanities/Social Sciences	75% or more	Twi	Some secondary education but not completered	Primary education	Only my mother	We have about the same amount of moneyas most	Christian	Christian (Protestant)	Christian (Protestant)	Pentecostal	Pentecostal	Pentecostal	Pentecostal	Regular (weekly)	Regular (weekly)	Extremely religious	Very important	Strongly Agree	Strongly Agree	Strongly Agree	Agree	Agree	Agree	Agree	Strongly Agree	Agree	Agree	Mostly Agree	Agree	Agree	Agree	Agree	Strongly Agree	Agree	Mostly Agree	Mostly Agree	Strongly Agree	Strongly Agree	Mostly Agree	Agree	Sometimes
340	18	Female	Public school in urban area	Akan	Ghanaian	Second year	2015	College of Basic and Applied Sciences(Agriculture/Veterinary Sciences/Biological/Physical Sciences)	70%-74%	Twi	Completed secondary School (SSS/ A' level)	Secondary Education	Both my mother and father in the same household	We are richer than most	Christian	Christian (Protestant)	Christian (Protestant)	Independent	Independent	Independent		Frequent attendance	Frequent attendance	Moderately religious	Very important	Mostly disagree	Mostly Agree	Agree	Mostly Agree	Mostly disagree	Agree		Mostly Agree	Mostly disagree	Agree	Disagree	Agree	Mostly disagree	Agree	Mostly disagree	Agree	Agree	Mostly disagree		Agree	Agree	Disagree	Mostly disagree	Sometimes
341	20	Female	Public school in urban area	Akan	Ghanaian	Second year	2015	College of Basic and Applied Sciences(Agriculture/Veterinary Sciences/Biological/Physical Sciences)	75% or more	Twi	A postgraduate		Other relatives (aunt, uncle, grandparent)	We are richer than most	Christian	Christian (Protestant)	Christian (Protestant)	Independent	Pentecostal	Presbyterian		Frequent attendance	Regular (weekly)	Very religious	Extremely important	Strongly Agree	Strongly Agree	Strongly Agree	Agree	Agree	Agree	Agree	Mostly Agree	Strongly Agree	Mostly Agree	Mostly disagree	Strongly Agree	Agree	Agree	Strongly Agree	Strongly Agree	Strongly Agree	Strongly Agree	Agree	Agree	Strongly Agree	Mostly Agree	Agree	Never
342	18	Male	Private school	Ewe	Ghanaian	Second year	2015	College of Basic and Applied Sciences(Agriculture/Veterinary Sciences/Biological/Physical Sciences)	50%-59%	English	A postgraduate	Tertiary	Only my mother	We have about the same amount of moneyas most	Christian	Christian (Protestant)	Christian (Protestant)	Presbyterian	Presbyterian	Presbyterian		Fairly Regular (Almost weekly)	Fairly Regular (Almost weekly)	Moderately religious	Very important	Agree	Agree	Agree	Agree	Agree	Disagree	Agree	Agree	Agree	Agree	Agree	Agree	Agree	Agree	Agree	Agree	Agree	Strongly Agree	Agree	Agree	Mostly Agree	Disagree	Mostly Agree	Sometimes
343	19	Female	Public school in urban area	Others	Ghanaian	Second year	2016	College of Basic and Applied Sciences(Agriculture/Veterinary Sciences/Biological/Physical Sciences)	70%-74%	Hausa	Primary education(some or complete)	Primary education	Both my mother and father in the same household	We have about the same amount of moneyas most	Muslim	Muslim	Muslim					Regular (weekly)	Regular (weekly)	Extremely religious	Refused to answer	Agree	Agree	Agree	Mostly Agree	Agree	Mostly Agree	Strongly Agree	Agree	Strongly Agree	Strongly Agree	Strongly Agree	Agree	Strongly Agree	Strongly Agree	Mostly Agree	Strongly Agree	Agree	Agree	Strongly Agree	Agree	Mostly Agree	Agree	Mostly Agree	Often
344	19	Female	Public school in urban area	Ewe	Ghanaian	Second year	2015	College of Basic and Applied Sciences(Agriculture/Veterinary Sciences/Biological/Physical Sciences)	70%-74%	Ewe	A postgraduate	Secondary Education	Both my mother and father in the same household	We are richer than most	Christian	Christian (Protestant)	Christian (Protestant)	Baptist	Baptist	Baptist		Regular (weekly)	Regular (weekly)	Very religious	Extremely important	Agree	Strongly Agree	Strongly Agree	Agree	Strongly Agree	Agree	Strongly Agree	Agree	Strongly Agree	Agree	Agree	Strongly Agree	Strongly Agree	Agree	Strongly Agree	Strongly Agree	Mostly Agree	Agree	Agree	Mostly Agree	Strongly Agree	Mostly Agree	Agree	Often
345	18	Male	Public school in urban area	Ga-Adangbe	Ghanaian	Second year	2015	College of Basic and Applied Sciences(Agriculture/Veterinary Sciences/Biological/Physical Sciences)	70%-74%	English	First degree	Tertiary	Only my mother	We have about the same amount of moneyas most	Christian	Christian (Protestant)	Christian (Protestant)	Independent	Independent	Independent		Fairly Regular (Almost weekly)	Regular (weekly)	Not religious at all	Not at all important	Strongly Agree	Agree	Agree	Agree	Disagree	Agree	Agree	Strongly Agree	Strongly Agree	Agree	Agree	Strongly Agree	Mostly Agree	Strongly Agree	Agree	Agree	Strongly Agree	Strongly Agree	Agree	Strongly Agree	Strongly Agree	Mostly Agree	Agree	Rarely
346	21	Male	Public school in rural area	Others	Ghanaian	Second year	2015	College of Basic and Applied Sciences(Agriculture/Veterinary Sciences/Biological/Physical Sciences)		Twi	A postgraduate	Tertiary	Only my mother	We are richer than most	Christian	Christian (Protestant)	Christian (Protestant)	Baptist	Baptist	Baptist		Regular (weekly)	Regular (weekly)	Very religious	Extremely important	Strongly Agree	Strongly Agree	Strongly Agree	Mostly Agree	Mostly disagree	Disagree	Disagree	Mostly disagree	Agree	Agree	Disagree	Mostly Agree	Strongly Disagree	Mostly Agree	Strongly Agree	Agree	Mostly disagree	Strongly Agree	Disagree	Mostly disagree	Strongly Agree	Strongly Disagree	Agree	Sometimes
347	23	Female	Private school	Akan	Ghanaian	Second year	2015	College of Basic and Applied Sciences(Agriculture/Veterinary Sciences/Biological/Physical Sciences)		English	A postgraduate	Secondary Education	Both my mother and father in the same household	We have about the same amount of moneyas most	Christian	Christian (Protestant)	Christian (Protestant)	Independent	Independent	Independent		Regular (weekly)	Regular (weekly)	Not religious at all	Don’t know (DNR)	Mostly Agree	Strongly Agree	Strongly Agree	Agree	Strongly Agree	Strongly Agree	Strongly Agree	Strongly Agree	Strongly Agree	Strongly Agree	Agree	Strongly Agree	Mostly Agree	Agree	Strongly Agree	Strongly Agree	Strongly Agree	Strongly Agree	Agree	Mostly Agree	Strongly Agree	Strongly Agree	Agree	Rarely
348	21	Male	Public school in rural area	Others	Ghanaian	Second year	2015	College of Basic and Applied Sciences(Agriculture/Veterinary Sciences/Biological/Physical Sciences)			Primary education(some or complete)	Primary education	Both my mother and father in the same household	We are richer than most	Christian	Christian (Protestant)	Christian (Protestant)	Pentecostal	Pentecostal	Pentecostal	Pentecostal	Regular (weekly)	Frequent attendance	Extremely religious	Extremely important	Strongly Agree	Strongly Agree	Mostly Agree	Strongly Agree	Agree	Strongly Agree	Strongly Agree	Strongly Agree	Agree	Strongly Agree	Mostly Agree	Strongly Agree	Strongly Agree	Strongly Agree	Strongly Agree	Strongly Agree	Strongly Agree	Strongly Agree	Strongly Agree	Strongly Agree	Strongly Agree	Strongly Disagree	Strongly Agree	Often
349	20	Male	Public school in urban area	Akan	Ghanaian	Second year	2015	College of Basic and Applied Sciences(Agriculture/Veterinary Sciences/Biological/Physical Sciences)	75% or more	Twi	Completed secondary School (SSS/ A' level)	Secondary Education	Only my mother	We have about the same amount of moneyas most	Christian	Christian (Protestant)	Christian (Protestant)	Pentecostal		Pentecostal	Methodist	Fairly Regular (Almost weekly)	Frequent attendance	Extremely religious	Extremely important	Agree	Mostly Agree	Agree	Mostly disagree	Disagree	Agree	Agree	Strongly Agree	Strongly Agree	Strongly Agree	Mostly Agree	Strongly Agree	Strongly Agree	Mostly Agree	Agree	Agree	Mostly Agree	Strongly Agree	Strongly Agree	Strongly Agree	Agree	Mostly disagree	Strongly Agree	Never
350	23	Female	Public school in urban area	Others	Ghanaian	Second year	2015	College of Basic and Applied Sciences(Agriculture/Veterinary Sciences/Biological/Physical Sciences)	50%-59%	Hausa	None/No education	No education	Both my mother and father in the same household	We are richer than most	Muslim	Muslim	Muslim					Frequent attendance	Frequent attendance	Moderately religious	Extremely important	Mostly Agree	Agree	Mostly Agree	Agree	Strongly Agree	Mostly Agree	Mostly Agree	Mostly Agree	Strongly Agree	Strongly Agree	Mostly Agree	Agree	Agree	Strongly Agree	Strongly Agree	Strongly Agree	Mostly Agree	Strongly Agree	Mostly Agree	Agree	Strongly Agree	Mostly Agree	Agree	Never
351	22	Male	Private school	Akan	Ghanaian	fourth year	2013	College of Humanities/Social Sciences	70%-74%	Twi		Tertiary	Both my mother and father in the same household	We have about the same amount of moneyas most	Others	Other Specify (specify	Other Specify (specify					Frequent attendance	Frequent attendance	Very religious	Extremely important	Agree	Agree	Agree	Agree	Agree	Agree	Agree	Agree	Strongly Disagree	Agree	Agree	Agree	Strongly Disagree	Agree	Strongly Disagree	Agree	Agree	Strongly Disagree	Agree	Agree	Agree	Agree	Agree	Rarely
352	21	Female	Private school	Akan	Ghanaian	Third year	2014	College of Humanities/Social Sciences	75% or more	Twi	Some secondary education but not completered	Secondary Education	Only my mother	We are richer than most	Christian	Christian (Protestant)	Christian (Protestant)	Independent	Independent	Independent	Independent	Regular (weekly)	Regular (weekly)	Very religious	Very important	Mostly disagree	Strongly Agree	Mostly Agree	Mostly Agree	Agree	Agree	Agree	Strongly Agree	Strongly Agree	Agree	Mostly disagree	Strongly Agree	Agree	Agree	Agree	Agree	Mostly Agree	Strongly Agree	Agree	Agree	Strongly Agree	Mostly disagree	Strongly Agree	Sometimes
353	24	Male	Public school in urban area	Akan	Ghanaian	Third year	2014	College of Humanities/Social Sciences	70%-74%	Twi	Completed secondary School (SSS/ A' level)	Secondary Education	Both my mother and father in the same household	We have about the same amount of moneyas most	Christian	Christian (Protestant)	Christian (Protestant)	Pentecostal	Pentecostal	Pentecostal	Pentecostal	Frequent attendance	Regular (weekly)	Very religious	Very important	Agree	Strongly Agree	Strongly Agree	Agree	Agree	Strongly Agree	Agree	Disagree	Agree	Agree	Agree	Agree	Disagree	Agree	Agree	Strongly Agree	Strongly Agree	Agree	Disagree	Agree	Strongly Agree	Agree	Agree	Sometimes
354	17	Female	Public school in urban area	Akan	Ghanaian	Third year	2016	College of Humanities/Social Sciences	60%-69%	Twi	First degree	Tertiary	Other relatives (aunt, uncle, grandparent)	We are richer than most	Christian	Christian (Protestant)	Christian (Protestant)	Pentecostal	Pentecostal	Pentecostal		Regular (weekly)	Regular (weekly)	Extremely religious	Extremely important	Strongly Agree	Mostly Agree	Mostly disagree	Disagree	Strongly Agree	Strongly Agree	Strongly Agree	Strongly Agree	Strongly Agree	Strongly Agree	Mostly disagree	Strongly Agree	Strongly Agree	Strongly Agree	Strongly Agree	Strongly Agree	Strongly Agree	Strongly Agree	Agree	Strongly Agree	Strongly Agree	Agree	Strongly Agree	Sometimes
355	21	Female	Public school in urban area	Akan	Ghanaian	Third year	2016	College of Humanities/Social Sciences	60%-69%	Twi	College Diploma	Secondary Education	Only my mother	We are richer than most	Christian	Christian (Protestant)	No religious affiliation	Pentecostal	Pentecostal	Independent		Frequent attendance	Frequent attendance	Extremely religious	Extremely important	Strongly Agree	Agree	Strongly Agree	Agree	Mostly disagree	Agree	Strongly Agree	Strongly Agree	Strongly Agree	Agree	Disagree	Agree	Agree	Agree	Strongly Agree	Strongly Agree	Strongly Agree	Agree	Mostly Agree	Agree	Strongly Agree	Agree	Strongly Agree	Never
356	19	Male	Public school in urban area	Akan	Ghanaian	Third year	2014	College of Basic and Applied Sciences(Agriculture/Veterinary Sciences/Biological/Physical Sciences)	75% or more	Twi	Some secondary education but not completered	Secondary Education	Only my mother	We are richer than most	Christian	Christian (Protestant)	Christian (Protestant)	Pentecostal	Pentecostal	Pentecostal	Pentecostal	Regular (weekly)	Regular (weekly)	Very religious	Extremely important	Agree	Strongly Agree	Mostly Agree	Mostly Agree	Agree	Mostly Agree	Agree	Agree	Strongly Agree	Strongly Agree	Mostly disagree	Agree	Agree	Agree	Strongly Agree	Agree	Strongly Agree	Strongly Agree	Strongly Agree	Mostly Agree	Strongly Agree	Mostly disagree	Agree	Never
357	20	Female	Public school in urban area	Akan	Ghanaian	Third year	2014	College of Basic and Applied Sciences(Agriculture/Veterinary Sciences/Biological/Physical Sciences)	75% or more	Twi	College Diploma	No education	Both my mother and father in the same household	We are richer than most	Christian	Christian (Protestant)	Christian (Catholic)		Evangelical			Frequent attendance	Regular (weekly)	Very religious	Extremely important	Mostly Agree	Strongly Agree	Agree	Agree	Strongly Agree	Agree	Mostly Agree	Strongly Agree	Strongly Agree	Mostly Agree	Mostly disagree	Agree	Agree	Agree	Agree	Strongly Agree	Mostly Agree	Strongly Agree	Mostly Agree	Agree	Strongly Agree	Mostly Agree	Agree	Sometimes
358	20	Female	Public school in urban area	Ewe	Ghanaian	Third year	2014	College of Humanities/Social Sciences	70%-74%	English	Primary education(some or complete)	Secondary Education	Both my mother and father in the same household	We have about the same amount of moneyas most	Christian	Christian (Protestant)	Christian (Protestant)					Frequent attendance	Frequent attendance	Moderately religious	Extremely important	Strongly Agree	Strongly Agree	Agree	Agree	Agree	Agree	Agree	Strongly Agree	Strongly Agree	Agree	Disagree	Agree	Agree	Agree	Agree	Strongly Agree	Strongly Agree	Strongly Agree	Strongly Agree	Agree	Strongly Agree	Disagree	Strongly Agree	Rarely
359	20	Female	Public school in urban area	Akan	Ghanaian	Third year	2014	College of Humanities/Social Sciences		Twi	First degree	Secondary Education	Both my mother and father in the same household	We have about the same amount of moneyas most	Christian	Christian (Protestant)	Christian (Protestant)	Pentecostal	Pentecostal	Pentecostal		Frequent attendance	Regular (weekly)	Very religious	Extremely important	Agree	Agree	Mostly Agree	Mostly Agree	Strongly Agree	Agree	Mostly Agree	Agree	Strongly Agree	Strongly Agree	Mostly Agree	Strongly Agree	Agree	Strongly Agree	Strongly Agree	Strongly Agree	Agree	Strongly Agree	Agree	Agree	Strongly Agree	Agree	Strongly Agree	Sometimes
360	24	Male	Public school in urban area	Ga-Adangbe	Ghanaian	Third year	2014	College of Humanities/Social Sciences	70%-74%	Ga	Primary education(some or complete)	Primary education	Other relatives (aunt, uncle, grandparent)	We are poorer than most	Christian	Christian (Protestant)	Christian (Protestant)	Seventh Day Adventist	Church of Christ	Seventh Day Adventist	Presbyterian	Regular (weekly)	Only on special occasions	Very religious	Very important	Agree	Agree	Agree	Agree	Agree	Mostly Agree	Agree	Agree	Strongly Agree	Strongly Agree	Agree	Agree	Agree	Agree	Agree	Agree	Agree	Agree	Agree	Agree	Strongly Agree	Strongly Agree	Agree	Rarely
361	20	Female	Public school in urban area	Akan	Ghanaian	Third year	2014	College of Humanities/Social Sciences	70%-74%	Twi	Completed secondary School (SSS/ A' level)	Secondary Education	My mother and stepfather	We are richer than most	Christian	Christian (Protestant)	Christian (Protestant)	Presbyterian	Pentecostal	Anglican		Occasionally (several times a year)	Occasionally (several times a year)	Very religious	Very important	Strongly Agree	Strongly Agree	Mostly Agree	Agree	Agree	Strongly Agree	Mostly Agree	Mostly Agree	Strongly Agree	Strongly Agree	Mostly Agree	Strongly Agree	Strongly Agree	Mostly Agree	Agree	Strongly Agree	Strongly Agree	Strongly Agree	Mostly Agree	Mostly Agree	Mostly Agree	Disagree	Strongly Agree	Rarely
362	20	Female	Public school in rural area	Akan	Ghanaian	Third year	2014	College of Humanities/Social Sciences	50%-59%	English	First degree	Tertiary	Both my mother and father in the same household	We have about the same amount of moneyas most	Christian	Christian (Catholic)	Christian (Catholic)					Regular (weekly)		Somewhat religious	Extremely important	Agree	Mostly disagree	Strongly Disagree	Mostly Agree	Agree	Mostly Agree	Strongly Agree	Mostly Agree	Strongly Agree	Strongly Agree	Strongly Agree	Mostly Agree	Agree	Strongly Agree	Agree	Strongly Agree	Mostly Agree	Agree	Mostly Agree	Agree	Mostly disagree	Mostly Agree	Mostly Agree	Never
363	19	Female	Public school in urban area	Akan	Ghanaian	Third year	2014	College of Humanities/Social Sciences	75% or more	Twi	A postgraduate	Tertiary	Other relatives (aunt, uncle, grandparent)	We are richer than most	Christian	Christian (Protestant)	Christian (Protestant)	Presbyterian	Presbyterian	Methodist	Presbyterian	Regular (weekly)	Regular (weekly)	Very religious	Extremely important	Strongly Agree	Strongly Agree	Strongly Agree	Strongly Agree	Mostly Agree	Mostly Agree	Strongly Agree	Strongly Agree	Strongly Agree	Agree	Mostly Agree	Strongly Agree	Mostly disagree	Mostly Agree	Strongly Agree	Strongly Agree	Strongly Agree	Strongly Agree	Strongly Agree	Agree	Agree	Agree	Strongly Agree	Often
364	19	Female	Public school in urban area	Akan	Ghanaian	Third year	2014	College of Humanities/Social Sciences	75% or more	Twi	A postgraduate	Tertiary	Some of the time in my mother’s home and some in my father’s home	We are richer than most	Christian	Christian (Protestant)	Christian (Catholic)	Independent	Methodist			Frequent attendance	Fairly Regular (Almost weekly)	Very religious	Extremely important	Strongly Agree	Strongly Agree	Strongly Agree	Agree	Agree	Strongly Agree	Strongly Agree	Strongly Agree	Strongly Agree	Strongly Agree	Strongly Agree	Strongly Agree	Mostly Agree	Strongly Agree	Strongly Agree	Strongly Agree	Strongly Agree	Strongly Agree	Strongly Agree	Strongly Agree	Strongly Agree	Agree	Strongly Agree	Sometimes
365	20	Male	Public school in urban area	Akan	Ghanaian	Third year	2014	College of Humanities/Social Sciences	75% or more	Twi	Some secondary education but not completered	Secondary Education	My mother and stepfather	We have about the same amount of moneyas most	Christian	Christian (Protestant)	Christian (Protestant)	Presbyterian	Presbyterian	Presbyterian	Presbyterian	Only on special occasions	Only on special occasions	Moderately religious	Very important	Agree	Strongly Agree	Strongly Agree	Strongly Agree	Strongly Agree	Strongly Agree	Strongly Agree	Strongly Agree	Strongly Agree	Strongly Agree	Strongly Agree	Strongly Agree	Strongly Agree	Strongly Agree	Strongly Agree	Strongly Agree	Strongly Agree	Strongly Agree	Strongly Agree	Strongly Agree	Strongly Agree	Strongly Agree	Strongly Agree	Rarely
366	22	Female	Public school in urban area	Ewe	Ghanaian	Second year	2015			Ewe	First degree	Secondary Education	Other relatives (aunt, uncle, grandparent)	We have about the same amount of moneyas most	Christian	Christian (Protestant)	Christian (Protestant)	Independent	Presbyterian	Presbyterian	Independent	Regular (weekly)	Regular (weekly)	Moderately religious	Extremely important	Strongly Agree	Agree	Agree	Mostly Agree		Agree	Mostly Agree	Strongly Agree	Strongly Agree	Strongly Agree	Agree	Agree	Strongly Agree	Agree	Agree	Strongly Agree	Agree	Agree	Mostly Agree	Mostly Agree	Strongly Agree	Agree	Agree	Never
367	20	Male	Public school in rural area	Akan	Ghanaian	Second year	2015	College of Humanities/Social Sciences	60%-69%	Twi	Completed secondary School (SSS/ A' level)	Secondary Education	Only my father	We have about the same amount of moneyas most	Christian	Christian (Protestant)	No religious affiliation	Pentecostal	Pentecostal			Frequent attendance	Frequent attendance	Very religious	Extremely important	Mostly Agree	Mostly Agree	Agree	Mostly Agree	Mostly Agree	Agree	Agree	Agree	Agree	Agree	Mostly Agree	Mostly Agree	Mostly Agree	Agree	Mostly Agree	Agree	Agree	Agree	Mostly Agree	Agree	Agree	Mostly disagree	Mostly Agree	Never
368	24	Male	Private school	Akan	Ghanaian	Second year	2016	College of Humanities/Social Sciences	75% or more	Twi		Secondary Education	Both my mother and father in the same household	We have about the same amount of moneyas most	Christian	Christian (Protestant)	Christian (Protestant)	Jehovah’s Witness	Jehovah’s Witness	Jehovah’s Witness	Jehovah’s Witness	Regular (weekly)	Regular (weekly)	Very religious	Extremely important	Agree	Agree	Agree	Agree	Mostly Agree	Agree	Agree	Strongly Agree	Agree	Agree	Agree	Agree	Agree	Agree	Agree	Agree	Agree	Agree	Mostly Agree	Agree	Strongly Agree	Agree	Agree	Never
369	22	Male	Public school in urban area	Akan	Ghanaian	Second year	2014	College of Humanities/Social Sciences	60%-69%	Twi	Some secondary education but not completered	Primary education	Both my mother and father in the same household	We are richer than most	Christian			Pentecostal				Regular (weekly)	Regular (weekly)	Extremely religious	Extremely important	Strongly Agree	Strongly Agree	Strongly Agree	Mostly Agree	Strongly Agree	Strongly Agree	Strongly Agree	Strongly Agree	Strongly Agree	Strongly Agree	Strongly Agree	Strongly Agree	Mostly Agree	Strongly Agree	Strongly Agree	Strongly Agree	Strongly Agree	Strongly Agree	Strongly Agree	Strongly Agree	Strongly Agree	Mostly Agree	Agree	Sometimes
370	17	Female	Public school in rural area	Akan	Ghanaian	Third year	2014	College of Humanities/Social Sciences	75% or more	English	A postgraduate	Secondary Education	Both my mother and father in the same household	We have about the same amount of moneyas most	Christian	Christian (Protestant)	Christian (Protestant)	Pentecostal	Pentecostal	Pentecostal		Frequent attendance	Frequent attendance	Extremely religious	Extremely important	Strongly Agree	Strongly Agree	Strongly Agree	Agree	Strongly Agree		Disagree	Agree	Strongly Agree	Agree	Agree	Strongly Agree	Agree	Agree	Strongly Agree	Strongly Agree	Strongly Agree	Strongly Agree	Agree	Agree	Strongly Agree	Agree	Strongly Agree	Always
371	18	Female	Public school in urban area	Others	Ghanaian	Second year	2015	College of Humanities/Social Sciences		Hausa	A postgraduate	Tertiary	Other relatives (aunt, uncle, grandparent)	We are richer than most	Muslim	Muslim	Muslim					Only on special occasions	Occasionally (several times a year)	Moderately religious	Very important	Agree	Strongly Agree	Agree	Strongly Agree	Mostly Agree	Mostly Agree	Agree	Mostly Agree	Strongly Agree	Strongly Agree	Mostly Agree	Agree	Agree	Strongly Agree	Mostly Agree	Mostly Agree	Agree	Agree	Agree	Strongly Agree	Agree	Mostly Agree	Agree	Sometimes
372	23	Male	Public school in rural area	Akan	Ghanaian	Third year	2014	College of Humanities/Social Sciences	75% or more	Twi	First degree	Primary education	Both my mother and father in the same household	We have about the same amount of moneyas most	Christian	Christian (Catholic)	Christian (Catholic)					Frequent attendance	Regular (weekly)	Moderately religious	Very important	Mostly Agree	Strongly Agree	Mostly Agree	Mostly Agree	Strongly Agree	Strongly Agree	Agree	Strongly Agree	Agree	Strongly Agree	Agree	Mostly Agree	Strongly Agree	Strongly Agree	Mostly Agree	Agree	Agree	Strongly Agree	Agree	Strongly Agree	Agree	Strongly Agree	Strongly Agree	Often
373	25	Female	Public school in urban area	Others	Other West African Countries	fourth year	2013	College of Basic and Applied Sciences(Agriculture/Veterinary Sciences/Biological/Physical Sciences)	70%-74%	English	College Diploma	Tertiary	Both my mother and father in the same household	We have about the same amount of moneyas most	Christian	Christian (Protestant)	Christian (Protestant)	Pentecostal	Pentecostal	Pentecostal		Fairly Regular (Almost weekly)	Occasionally (several times a year)	Moderately religious	Very important	Agree	Strongly Agree	Agree	Strongly Agree	Mostly Agree	Disagree	Agree	Strongly Agree	Strongly Agree	Mostly Agree	Agree	Agree	Agree	Agree	Agree	Agree	Agree	Strongly Agree	Agree	Strongly Agree	Agree	Agree	Agree	Rarely
374	21	Male	Public school in urban area	Ewe	Ghanaian	fourth year	2013	College of Basic and Applied Sciences(Agriculture/Veterinary Sciences/Biological/Physical Sciences)	75% or more	English	Primary education(some or complete)	Secondary Education	Both my mother and father in the same household	We have about the same amount of moneyas most	Christian	Christian (Protestant)	Christian (Protestant)	Methodist	Methodist	Methodist		Regular (weekly)	Fairly Regular (Almost weekly)	Moderately religious	Very important	Strongly Agree	Mostly Agree	Mostly disagree	Mostly disagree	Strongly Disagree	Disagree	Disagree	Mostly Agree	Strongly Agree	Mostly Agree	Disagree	Agree	Agree	Mostly Agree	Strongly Agree	Agree	Mostly Agree	Agree	Agree	Agree	Strongly Agree	Agree	Mostly Agree	Never
375	21	Male	Public school in rural area	Akan	Ghanaian	Second year	2015	College of Basic and Applied Sciences(Agriculture/Veterinary Sciences/Biological/Physical Sciences)	60%-69%	Twi	A postgraduate	Tertiary	No parents or guardians (I live alone)	We are richer than most	Christian	Christian (Protestant)	Christian (Protestant)	Pentecostal	Pentecostal	Pentecostal		Fairly Regular (Almost weekly)	Regular (weekly)	Moderately religious		Strongly Agree	Strongly Agree	Strongly Agree	Strongly Agree	Strongly Agree	Strongly Agree	Strongly Agree	Strongly Agree	Strongly Agree	Strongly Agree	Strongly Agree	Strongly Agree	Strongly Agree	Strongly Agree	Strongly Agree	Strongly Agree	Strongly Agree	Strongly Agree	Strongly Agree	Strongly Agree	Strongly Agree	Agree	Agree	Often
376	21	Male	Public school in rural area	Ga-Adangbe	Ghanaian	Second year	2013	College of Humanities/Social Sciences	70%-74%	Twi	First degree	Secondary Education	No parents or guardians (I live alone)	We have about the same amount of moneyas most	Christian	Christian (Protestant)	Christian (Protestant)	Presbyterian	Presbyterian	Presbyterian	Presbyterian	Regular (weekly)	Fairly Regular (Almost weekly)	Very religious	Extremely important	Agree	Strongly Agree	Strongly Agree	Strongly Agree	Agree	Agree	Strongly Agree	Strongly Agree	Strongly Agree	Agree	Agree	Strongly Agree	Agree	Strongly Agree	Strongly Agree	Strongly Agree	Strongly Agree	Strongly Agree	Strongly Agree	Strongly Agree	Strongly Agree	Agree		Rarely
377	20	Female	Private school	Akan	Ghanaian	Second year	2016	College of Humanities/Social Sciences	70%-74%	Twi	Completed secondary School (SSS/ A' level)	Primary education	Both my mother and father in the same household	We are richer than most	Christian	Christian (Protestant)	Christian (Protestant)	Church of Christ	Church of Christ	Church of Christ		Fairly Regular (Almost weekly)	Regular (weekly)	Moderately religious	Very important	Strongly Agree	Agree	Agree	Agree	Mostly Agree	Mostly Agree	Agree	Strongly Agree	Strongly Agree	Strongly Agree	Mostly Agree	Mostly disagree	Agree	Agree	Mostly Agree	Mostly Agree	Strongly Agree	Agree	Mostly Agree	Mostly Agree		Mostly disagree	Agree	Rarely
378	20	Female	Public school in urban area	Ewe	Ghanaian	Second year	2015	College of Basic and Applied Sciences(Agriculture/Veterinary Sciences/Biological/Physical Sciences)	70%-74%	English	A postgraduate	Tertiary	Both my mother and father in the same household	We are richer than most	Christian	Christian (Protestant)	Christian (Protestant)	Independent	Independent	Independent	Independent	Regular (weekly)	Regular (weekly)	Moderately religious	Very important	Agree	Strongly Agree	Mostly Agree	Disagree	Agree	Agree	Agree	Strongly Agree	Strongly Agree	Mostly Agree	Disagree	Agree	Disagree	Strongly Agree	Agree	Strongly Agree	Agree	Strongly Agree	Agree	Mostly Agree	Agree	Mostly Agree	Mostly disagree	Rarely
379	20	Female	Public school in urban area	Akan	Ghanaian	Second year	2015	College of Humanities/Social Sciences	75% or more	Twi	Completed secondary School (SSS/ A' level)	Secondary Education	Only my mother	We are richer than most	Christian	Christian (Protestant)	Christian (Protestant)	Pentecostal	Pentecostal	Pentecostal		Regular (weekly)	Regular (weekly)	Not religious at all	Somewhat important	Strongly Agree	Strongly Agree	Agree		Mostly Agree	Strongly Agree	Agree	Strongly Agree	Strongly Agree	Mostly Agree	Mostly Agree	Agree	Strongly Agree	Mostly Agree	Agree	Strongly Agree	Agree	Strongly Agree	Mostly Agree	Mostly Agree	Strongly Agree	Mostly disagree	Agree	Sometimes
380	18	Female	Public school in rural area	Akan	Ghanaian	Second year	2015	College of Humanities/Social Sciences	70%-74%	Twi	First degree	Tertiary	Both my mother and father in the same household	We have about the same amount of moneyas most	Christian	Christian (Protestant)	Christian (Protestant)	Presbyterian	Presbyterian	Presbyterian		Regular (weekly)	Regular (weekly)	Moderately religious	Very important	Agree	Strongly Agree	Agree	Disagree	Agree	Agree	Agree	Agree	Agree	Mostly Agree	Mostly disagree	Agree	Agree	Agree	Agree	Agree	Agree	Agree	Agree	Agree	Agree	Mostly Agree	Agree	Rarely
381	23	Male	Public school in rural area	Akan	Ghanaian	fourth year	2013	College of Basic and Applied Sciences(Agriculture/Veterinary Sciences/Biological/Physical Sciences)	70%-74%	English	A postgraduate	Tertiary	Both my mother and father in the same household	We are richer than most	Christian	Christian (Protestant)	Christian (Protestant)	Methodist	Methodist	Methodist		Regular (weekly)	Regular (weekly)	Extremely religious	Extremely important	Strongly Agree	Strongly Agree	Strongly Agree	Strongly Agree	Strongly Disagree	Strongly Disagree	Strongly Disagree	Strongly Agree	Strongly Agree	Strongly Disagree	Strongly Agree	Strongly Agree	Strongly Disagree	Strongly Agree	Strongly Agree	Strongly Agree	Strongly Agree	Strongly Agree	Mostly Agree	Strongly Agree	Strongly Agree	Strongly Disagree	Agree	Always
382	20	Female	Public school in urban area	Akan	Ghanaian	Second year	2015	College of Humanities/Social Sciences	50%-59%	Twi	Completed secondary School (SSS/ A' level)	Secondary Education	Only my mother	We are poorer than most	Christian	Christian (Protestant)	Christian (Protestant)	Presbyterian	Presbyterian	Church of Christ		Frequent attendance	Occasionally (several times a year)	Very religious	Extremely important	Agree	Strongly Agree	Agree	Strongly Agree	Agree	Strongly Agree	Agree	Strongly Agree	Strongly Agree	Strongly Agree	Mostly Agree	Agree	Strongly Agree	Strongly Agree	Strongly Agree	Strongly Agree	Agree	Agree	Agree	Strongly Agree	Strongly Agree	Strongly Agree	Agree	Never
383	22	Female	Public school in rural area	Others	Ghanaian	Second year	2015	College of Humanities/Social Sciences	60%-69%	Twi	Some secondary education but not completered	Primary education	Only my mother	We have about the same amount of moneyas most	Christian	Christian (Protestant)	Christian (Protestant)	Presbyterian	Presbyterian	Presbyterian		Frequent attendance	Fairly Regular (Almost weekly)	Extremely religious	Extremely important	Agree	Agree	Strongly Agree	Mostly Agree	Agree	Agree	Agree	Agree	Strongly Agree	Strongly Agree	Agree	Agree	Strongly Agree	Strongly Agree	Agree	Strongly Agree	Agree	Agree	Agree	Agree	Strongly Agree	Agree	Agree	Never
384	17	Female	Public school in urban area	Akan	Ghanaian	Second year	2015	College of Humanities/Social Sciences	70%-74%	English	Completed secondary School (SSS/ A' level)	Secondary Education	Other relatives (aunt, uncle, grandparent)	We have about the same amount of moneyas most	Christian	Christian (Catholic)	Christian (Catholic)					Frequent attendance	Frequent attendance	Moderately religious	Extremely important	Agree	Strongly Agree	Mostly disagree	Mostly disagree	Mostly Agree	Mostly Agree	Agree	Strongly Agree	Strongly Agree	Strongly Agree	Mostly Agree	Strongly Agree	Agree	Mostly Agree	Strongly Agree	Strongly Agree	Strongly Agree	Strongly Agree	Strongly Agree	Strongly Agree	Agree	Strongly Agree	Strongly Agree	Often
385	18	Female	Public school in rural area	Akan	Ghanaian	Second year	2015	College of Humanities/Social Sciences	60%-69%	Twi	A postgraduate	Secondary Education	Only my mother	We are richer than most	Christian	Christian (Protestant)	Christian (Protestant)	Presbyterian	Presbyterian	Presbyterian		Frequent attendance	Occasionally (several times a year)	Moderately religious	Very important	Strongly Agree	Strongly Agree	Strongly Agree	Agree	Agree	Agree	Strongly Agree	Strongly Agree	Strongly Agree	Strongly Agree	Agree	Strongly Agree	Mostly Agree	Strongly Agree	Strongly Agree	Strongly Agree	Agree	Strongly Agree	Mostly Agree	Strongly Agree	Strongly Agree	Agree	Strongly Agree	Sometimes
386	20	Female	Public school in rural area	Ewe	Ghanaian	Second year	2016	College of Humanities/Social Sciences	75% or more	Ewe	A postgraduate	Primary education	Only my father	We have about the same amount of moneyas most	Christian	Christian (Protestant)	Christian (Catholic)	Methodist	Independent			Fairly Regular (Almost weekly)	Fairly Regular (Almost weekly)	Moderately religious	Extremely important	Mostly Agree	Strongly Agree	Mostly Agree	Mostly disagree	Mostly Agree	Strongly Agree	Strongly Agree	Strongly Agree	Agree	Strongly Agree	Agree	Mostly Agree	Mostly disagree	Mostly Agree	Strongly Agree	Strongly Agree	Agree	Mostly Agree	Strongly Agree	Mostly Agree	Strongly Agree	Mostly disagree	Agree	Often
387	22	Female	Public school in rural area	Akan	Ghanaian	fourth year	2013	College of Humanities/Social Sciences	75% or more	English	A postgraduate	Tertiary	Both my mother and father in the same household	We have about the same amount of moneyas most	Christian	Christian (Protestant)	Christian (Protestant)	Presbyterian	Presbyterian	Presbyterian		Regular (weekly)	Regular (weekly)	Very religious	Very important	Strongly Agree	Agree	Agree	Mostly Agree	Agree	Agree	Mostly Agree	Strongly Agree	Strongly Agree	Agree	Agree	Agree	Agree	Agree	Agree	Strongly Agree	Agree	Strongly Agree	Agree	Agree	Agree	Mostly Agree	Agree	Sometimes
388	18	Female	Public school in urban area	Ga-Adangbe	Ghanaian	Second year	2015	College of Humanities/Social Sciences	75% or more	Twi	College Diploma	Secondary Education	Only my father	We are richer than most		Christian (Protestant)	Christian (Protestant)	Presbyterian	Presbyterian	Presbyterian	Presbyterian	Frequent attendance	Regular (weekly)	Very religious	Extremely important	Strongly Agree	Strongly Agree	Strongly Agree	Strongly Disagree	Strongly Agree	Strongly Agree	Strongly Agree	Strongly Agree	Strongly Agree	Strongly Agree	Strongly Disagree	Strongly Agree	Mostly Agree	Strongly Agree	Strongly Agree	Strongly Agree	Strongly Agree	Strongly Agree	Strongly Agree	Strongly Agree	Strongly Agree	Disagree	Strongly Agree	Sometimes
389	23	Male	Public school in urban area	Others	Ghanaian	Second year	2015	College of Humanities/Social Sciences	75% or more	Mole/Dagbani	None/No education	No education	Only my father	We are richer than most	Christian	Christian (Catholic)	Traditional African					Frequent attendance	Frequent attendance	Very religious	Extremely important	Agree	Strongly Agree	Agree	Mostly Agree	Agree	Agree	Agree	Strongly Agree	Strongly Agree	Agree	Mostly Agree	Agree	Mostly disagree	Mostly Agree	Mostly disagree	Strongly Agree	Agree	Strongly Agree	Agree	Agree	Strongly Agree	Agree	Mostly Agree	Sometimes
390	19	Female	Public school in rural area	Akan	Ghanaian	Second year	2015	College of Humanities/Social Sciences	70%-74%	Twi	Completed secondary School (SSS/ A' level)	Primary education	Both my mother and father in the same household	We are richer than most	Christian	Christian (Protestant)	Christian (Protestant)	Baptist	Baptist	Baptist	Baptist	Regular (weekly)	Regular (weekly)	Very religious	Extremely important	Agree	Agree	Agree	Disagree	Agree	Strongly Agree	Agree	Mostly Agree	Strongly Agree	Agree	Mostly Agree	Agree	Agree	Agree	Agree	Strongly Agree	Strongly Agree	Agree	Agree	Agree	Strongly Agree	Disagree	Agree	Sometimes
391	18	Female	Public school in urban area	Akan	Ghanaian	Second year	2015	College of Humanities/Social Sciences	70%-74%	Twi	A postgraduate	Tertiary	Only my mother	We are richer than most	Christian	Christian (Protestant)	Christian (Protestant)	Presbyterian	Presbyterian	Independent		Regular (weekly)	Regular (weekly)	Extremely religious	Extremely important	Agree	Strongly Agree	Strongly Agree	Mostly Agree	Mostly Agree	Mostly Agree	Mostly Agree		Agree	Mostly Agree	Mostly Agree	Agree	Disagree	Mostly Agree	Mostly Agree	Strongly Agree	Agree	Strongly Agree	Strongly Agree	Strongly Agree	Strongly Agree	Mostly disagree	Strongly Agree	Never
392	19	Female	Public school in urban area	Akan	Ghanaian	Second year	2016	College of Basic and Applied Sciences(Agriculture/Veterinary Sciences/Biological/Physical Sciences)	70%-74%	Twi	Completed secondary School (SSS/ A' level)	Secondary Education	Both my mother and father in the same household	We have about the same amount of moneyas most	Christian	Christian (Protestant)	Christian (Protestant)	Baptist	Baptist	Baptist	Baptist	Regular (weekly)	Regular (weekly)	Moderately religious	Very important	Strongly Agree	Mostly Agree	Agree	Agree	Mostly Agree	Mostly Agree	Mostly Agree	Mostly Agree	Agree	Mostly Agree		Mostly Agree	Mostly disagree	Mostly Agree	Agree	Agree	Agree	Strongly Agree	Mostly Agree	Agree	Agree	Mostly Agree	Agree	Sometimes
393	18	Female	Public school in urban area	Ga-Adangbe	Ghanaian	Second year	2015	College of Basic and Applied Sciences(Agriculture/Veterinary Sciences/Biological/Physical Sciences)	70%-74%	Ga	A postgraduate	Secondary Education	Both my mother and father in the same household	We are richer than most	Christian	Christian (Protestant)	Christian (Protestant)	Methodist	Methodist	Methodist		Fairly Regular (Almost weekly)	Regular (weekly)	Very religious	Extremely important	Agree	Strongly Agree	Agree	Agree	Agree	Mostly Agree	Mostly Agree	Strongly Agree	Mostly Agree	Mostly Agree	Mostly Agree	Agree	Disagree	Agree	Agree	Agree	Agree	Agree	Agree	Agree	Agree	Mostly disagree	Mostly Agree	Rarely
394	19	Female	Public school in urban area	Akan	Ghanaian	Second year	2015	College of Basic and Applied Sciences(Agriculture/Veterinary Sciences/Biological/Physical Sciences)	70%-74%	Twi		Tertiary	Both my mother and father in the same household	We have about the same amount of moneyas most	Christian	Christian (Protestant)	Christian (Catholic)	Pentecostal	Pentecostal	Methodist		Fairly Regular (Almost weekly)	Regular (weekly)	Moderately religious	Extremely important	Strongly Agree	Strongly Agree	Strongly Agree	Strongly Agree	Strongly Agree	Strongly Agree	Strongly Agree	Strongly Agree	Strongly Agree	Strongly Agree	Mostly disagree	Strongly Agree	Strongly Agree	Strongly Agree	Strongly Agree	Strongly Agree	Strongly Agree	Strongly Agree	Disagree	Agree	Strongly Agree	Mostly Agree	Strongly Agree	Sometimes
395	20	Male	Public school in urban area	Others	Ghanaian	Second year	2015	College of Basic and Applied Sciences(Agriculture/Veterinary Sciences/Biological/Physical Sciences)	70%-74%	Twi	A postgraduate	Secondary Education	Both my mother and father in the same household	We have about the same amount of moneyas most	Traditional African	Christian (Protestant)	Christian (Protestant)		Pentecostal	Seventh Day Adventist		Only on special occasions	Frequent attendance	Not religious at all	Not at all important	Agree	Mostly Agree	Mostly Agree	Strongly Agree	Mostly Agree	Strongly Agree	Strongly Agree	Strongly Agree	Strongly Agree	Strongly Agree	Strongly Agree	Mostly Agree	Agree	Strongly Agree	Mostly Agree	Strongly Agree	Mostly Agree	Mostly Agree	Agree	Mostly Agree	Mostly Agree	Strongly Agree	Agree	Never
396	20	Female	Private school	Others	Other West African Countries	Second year	2013	College of Basic and Applied Sciences(Agriculture/Veterinary Sciences/Biological/Physical Sciences)	60%-69%	Other African Language specify:	First degree	Tertiary	Both my mother and father in the same household	We have about the same amount of moneyas most	Christian	Christian (Catholic)	Christian (Catholic)					Frequent attendance	Regular (weekly)	Very religious	Very important	Strongly Agree	Strongly Agree	Strongly Agree	Strongly Agree	Strongly Agree	Agree	Strongly Agree	Strongly Agree	Strongly Agree	Strongly Agree	Strongly Agree	Strongly Agree	Strongly Agree	Strongly Agree	Strongly Agree	Strongly Agree	Strongly Agree	Strongly Agree	Strongly Agree	Strongly Agree	Strongly Agree	Strongly Agree	Strongly Agree	Rarely
397	20	Male	Public school in urban area	Others	Ghanaian	fourth year	2013	College of Humanities/Social Sciences	60%-69%	Other African Language specify:	A postgraduate	Primary education	Both my mother and father in the same household	We are poorer than most	Christian	Christian (Protestant)	Traditional African	Methodist	Methodist			Fairly Regular (Almost weekly)	Regular (weekly)	Moderately religious	Very important	Agree	Strongly Agree	Mostly Agree	Mostly Agree	Mostly Agree	Mostly disagree	Strongly Agree	Strongly Agree	Strongly Agree	Strongly Agree	Strongly Agree	Strongly Agree	Mostly Agree	Mostly Agree	Mostly Agree	Strongly Agree	Strongly Agree	Agree	Mostly Agree	Mostly Agree	Mostly Agree	Strongly Agree	Disagree	Sometimes
398	18	Female	Public school in urban area	Ga-Adangbe	Ghanaian	Second year	2015	College of Basic and Applied Sciences(Agriculture/Veterinary Sciences/Biological/Physical Sciences)	70%-74%	Ewe	Completed secondary School (SSS/ A' level)	Secondary Education	Both my mother and father in the same household	We are richer than most	Christian	Christian (Protestant)	Christian (Protestant)	Presbyterian	Baptist	Baptist		Regular (weekly)	Regular (weekly)	Moderately religious	Extremely important	Agree	Agree	Agree	Agree	Agree	Agree	Agree	Agree	Agree	Agree	Agree	Disagree	Agree	Agree	Agree	Agree	Agree	Agree	Disagree	Agree	Agree	Agree	Agree	Rarely
399	19	Male	Public school in urban area	Ewe	Ghanaian	Second year	2015	College of Basic and Applied Sciences(Agriculture/Veterinary Sciences/Biological/Physical Sciences)		Twi	A postgraduate	Secondary Education	Both my mother and father in the same household	We have about the same amount of moneyas most	Christian	Christian (Catholic)	Christian (Catholic)					Regular (weekly)	Regular (weekly)	Very religious	Extremely important	Strongly Agree	Strongly Agree	Strongly Agree	Strongly Agree	Strongly Agree	Strongly Agree	Strongly Agree	Strongly Agree	Strongly Agree	Strongly Agree	Strongly Agree	Strongly Agree	Strongly Agree	Strongly Agree	Strongly Agree	Strongly Agree	Agree	Strongly Agree	Agree	Strongly Agree	Strongly Agree	Agree	Agree	Never
400	19	Female	Public school in urban area	Akan	Ghanaian	Second year	2015	College of Basic and Applied Sciences(Agriculture/Veterinary Sciences/Biological/Physical Sciences)	60%-69%	English	Completed secondary School (SSS/ A' level)	Secondary Education	Both my mother and father in the same household	We are richer than most	Christian	Christian (Protestant)	Christian (Protestant)	Presbyterian	Presbyterian	Presbyterian		Frequent attendance	Frequent attendance	Very religious	Extremely important	Agree	Agree	Agree	Disagree	Agree	Agree	Agree	Agree	Agree	Strongly Agree	Disagree	Agree	Agree	Strongly Agree	Agree	Agree	Agree	Agree	Agree	Strongly Agree	Strongly Agree	Agree	Agree	Rarely
401	19	Female	Public school in rural area	Akan	Ghanaian	Second year	2015	College of Basic and Applied Sciences(Agriculture/Veterinary Sciences/Biological/Physical Sciences)	50%-59%	Twi	A postgraduate	Tertiary	Some of the time in my mother’s home and some in my father’s home	We are richer than most	Christian	Christian (Protestant)	Christian (Protestant)	Pentecostal	Pentecostal	Pentecostal		Regular (weekly)	Fairly Regular (Almost weekly)	Very religious	Extremely important	Strongly Agree	Strongly Agree	Strongly Agree	Mostly Agree	Mostly Agree	Agree	Mostly Agree	Strongly Agree	Strongly Agree	Agree	Mostly disagree	Strongly Agree	Mostly Agree	Agree	Strongly Agree	Strongly Agree	Strongly Agree	Strongly Agree	Agree	Agree	Strongly Agree	Disagree	Mostly disagree	Rarely
402	22	Male	Public school in urban area	Ewe	Ghanaian	Second year	2015	College of Basic and Applied Sciences(Agriculture/Veterinary Sciences/Biological/Physical Sciences)	75% or more	Ewe	Primary education(some or complete)	Primary education	Both my mother and father in the same household	We have about the same amount of moneyas most	Christian	Christian (Protestant)	Christian (Protestant)	Jehovah’s Witness	Jehovah’s Witness	Jehovah’s Witness		Regular (weekly)	Regular (weekly)	Very religious	Very important	Mostly Agree	Agree	Agree	Strongly Agree	Mostly Agree	Agree	Agree	Agree	Strongly Agree	Agree	Agree	Strongly Agree	Agree	Agree	Agree	Agree	Agree	Agree	Agree	Strongly Agree	Strongly Agree	Mostly disagree	Strongly Agree	Rarely
403	22	Male	Public school in rural area	Akan	Ghanaian	Second year	2015	College of Basic and Applied Sciences(Agriculture/Veterinary Sciences/Biological/Physical Sciences)	Not applicable	Twi	Completed secondary School (SSS/ A' level)	Secondary Education	Only my mother	We have about the same amount of moneyas most		Christian (Protestant)	Christian (Protestant)	Pentecostal	Pentecostal	Presbyterian	Baptist	Fairly Regular (Almost weekly)	Fairly Regular (Almost weekly)	Moderately religious	Somewhat important	Agree	Strongly Agree	Strongly Agree		Agree	Disagree	Strongly Agree	Strongly Agree	Agree	Strongly Agree	Strongly Agree	Agree		Strongly Agree	Mostly Agree	Strongly Agree	Strongly Agree	Disagree	Strongly Agree	Strongly Agree	Strongly Agree	Agree	Strongly Agree	Never
404	18	Female	Public school in urban area	Ewe	Ghanaian	Second year	2015	College of Basic and Applied Sciences(Agriculture/Veterinary Sciences/Biological/Physical Sciences)	75% or more	English	A postgraduate	Tertiary	Both my mother and father in the same household	We have about the same amount of moneyas most	Christian	Christian (Protestant)	Christian (Protestant)	Pentecostal	Pentecostal	Pentecostal		Fairly Regular (Almost weekly)	Frequent attendance	Very religious	Extremely important	Agree	Strongly Agree	Strongly Agree	Mostly Agree	Mostly Agree	Strongly Agree	Agree	Agree	Strongly Agree	Strongly Disagree	Mostly Agree	Agree	Strongly Agree	Strongly Agree	Strongly Agree	Strongly Agree	Strongly Agree	Strongly Agree	Strongly Agree	Strongly Agree	Strongly Agree	Mostly Agree	Agree	Sometimes
405	18	Male	Public school in urban area	Akan	Ghanaian	Second year	2015	College of Basic and Applied Sciences(Agriculture/Veterinary Sciences/Biological/Physical Sciences)	75% or more	English	Primary education(some or complete)	Secondary Education	Both my mother and father in the same household	We have about the same amount of moneyas most	Christian	Christian (Protestant)	Christian (Protestant)	Independent	Independent	Independent		Frequent attendance	Regular (weekly)	Extremely religious	Extremely important	Agree	Strongly Agree	Strongly Agree	Agree	Agree	Mostly Agree	Strongly Agree	Mostly Agree	Strongly Agree	Mostly Agree	Mostly Agree	Mostly Agree	Agree	Agree	Strongly Agree	Strongly Agree	Agree	Strongly Agree	Agree	Mostly Agree	Strongly Agree	Agree	Strongly Agree	Rarely
406	21	Male	Public school in urban area	Ewe	Ghanaian	Second year	2014	College of Basic and Applied Sciences(Agriculture/Veterinary Sciences/Biological/Physical Sciences)	75% or more	English	A postgraduate	Tertiary	Both my mother and father in the same household	We are richer than most	Christian	Christian (Protestant)	Christian (Protestant)	Presbyterian	Presbyterian	Presbyterian		Regular (weekly)	Regular (weekly)	Moderately religious	Very important	Agree	Strongly Agree	Strongly Agree	Strongly Disagree	Mostly Agree	Mostly disagree	Mostly disagree	Mostly Agree	Strongly Agree	Strongly Agree	Mostly disagree	Strongly Agree	Mostly disagree	Mostly disagree	Strongly Agree	Strongly Agree	Strongly Agree	Strongly Agree	Mostly disagree	Strongly Agree	Strongly Agree	Mostly disagree	Strongly Agree	Never
407	22	Male	Public school in urban area	Akan	Ghanaian	Second year	2015	College of Basic and Applied Sciences(Agriculture/Veterinary Sciences/Biological/Physical Sciences)	75% or more	English	Some secondary education but not completered	Primary education	Both my mother and father in the same household	We are richer than most	Others	Other Specify (specify	Other Specify (specify	Mormon	Mormon	Mormon	Mormon	Regular (weekly)	Regular (weekly)	Very religious	Extremely important	Strongly Agree	Strongly Agree	Strongly Agree	Strongly Agree	Strongly Agree	Strongly Agree	Strongly Agree	Strongly Agree	Strongly Agree	Strongly Agree	Mostly disagree	Strongly Agree	Strongly Agree	Agree	Strongly Agree	Strongly Agree	Strongly Agree	Strongly Agree	Strongly Agree	Strongly Agree	Strongly Agree	Strongly Disagree	Strongly Agree	Always
408	19	Male	Public school in urban area	Akan	Ghanaian	Second year	2015	College of Basic and Applied Sciences(Agriculture/Veterinary Sciences/Biological/Physical Sciences)	75% or more	Twi	Completed secondary School (SSS/ A' level)	Secondary Education	Some of the time in my mother’s home and some in my father’s home	We have about the same amount of moneyas most	Christian	Christian (Catholic)	Christian (Catholic)					Occasionally (several times a year)	Frequent attendance	Moderately religious	Very important	Agree	Strongly Agree	Agree	Agree	Agree	Agree	Agree	Mostly disagree	Agree	Agree	Mostly disagree	Mostly Agree	Mostly Agree	Mostly Agree	Mostly Agree	Mostly Agree	Mostly Agree	Mostly Agree	Mostly Agree	Mostly Agree	Mostly Agree	Mostly disagree	Mostly Agree	Rarely
409	20	Female	Public school in urban area	Akan	Ghanaian	Second year	2015	College of Basic and Applied Sciences(Agriculture/Veterinary Sciences/Biological/Physical Sciences)	75% or more	Twi	College Diploma	Tertiary	Both my mother and father in the same household	We have about the same amount of moneyas most	Christian	Christian (Protestant)	Christian (Protestant)	Presbyterian	Presbyterian	Presbyterian		Regular (weekly)	Regular (weekly)	Very religious	Very important	Strongly Agree	Strongly Agree	Strongly Agree	Agree	Agree	Agree	Mostly Agree	Agree	Agree	Strongly Agree	Mostly Agree	Strongly Agree	Agree	Agree	Strongly Agree	Strongly Agree	Strongly Agree	Strongly Agree	Agree	Strongly Agree	Strongly Agree	Strongly Agree	Strongly Disagree	Sometimes
410	19	Female	Public school in urban area	Others	Ghanaian	Second year	2015	College of Basic and Applied Sciences(Agriculture/Veterinary Sciences/Biological/Physical Sciences)	70%-74%	Other European or non-African language specify:	A postgraduate	Secondary Education	Only my mother	We are richer than most	Christian	Christian (Catholic)	Christian (Catholic)					Frequent attendance	Frequent attendance	Very religious	Extremely important	Strongly Agree	Strongly Agree	Strongly Agree	Agree	Agree	Agree	Agree	Mostly Agree	Strongly Agree	Strongly Agree	Mostly Agree	Strongly Agree	Strongly Agree	Strongly Agree	Strongly Agree	Strongly Agree	Agree	Strongly Agree	Agree	Agree	Strongly Agree	Mostly disagree	Strongly Agree	Not Applicable
411	19	Female	Public school in rural area	Akan	Ghanaian	Second year	2015	College of Basic and Applied Sciences(Agriculture/Veterinary Sciences/Biological/Physical Sciences)	60%-69%	Twi	A postgraduate	Tertiary	Both my mother and father in the same household	We are richer than most	Christian	Christian (Protestant)	Christian (Protestant)	Pentecostal	Pentecostal	Pentecostal	Pentecostal	Regular (weekly)	Regular (weekly)	Moderately religious	Very important	Mostly Agree	Mostly disagree	Disagree	Mostly disagree	Disagree	Mostly Agree	Disagree	Mostly disagree	Disagree	Strongly Disagree	Disagree	Mostly disagree	Mostly Agree	Disagree	Strongly Disagree	Disagree	Mostly disagree	Disagree	Disagree	Strongly Disagree	Mostly disagree	Disagree	Strongly Disagree	Rarely
412	23	Female	Private school	Others	Other West African Countries	Second year	2015	College of Basic and Applied Sciences(Agriculture/Veterinary Sciences/Biological/Physical Sciences)	60%-69%	English	First degree	Tertiary	Only my mother	We have about the same amount of moneyas most	Christian	Christian (Protestant)	Christian (Protestant)	Baptist	Baptist	Baptist		Fairly Regular (Almost weekly)	Regular (weekly)	Very religious	Extremely important	Strongly Agree	Strongly Agree	Strongly Agree	Agree	Strongly Agree	Strongly Agree	Strongly Agree	Strongly Agree	Strongly Agree	Strongly Agree	Agree	Strongly Agree	Strongly Agree	Strongly Agree	Strongly Agree	Strongly Agree	Strongly Agree	Strongly Agree	Agree	Strongly Agree	Strongly Agree	Agree	Strongly Agree	Sometimes
413	21	Female	Public school in urban area	Akan	Ghanaian	Second year	2013	College of Basic and Applied Sciences(Agriculture/Veterinary Sciences/Biological/Physical Sciences)	70%-74%	English	Completed secondary School (SSS/ A' level)	Primary education	Both my mother and father in the same household	We have about the same amount of moneyas most	Christian	Christian (Protestant)	Christian (Protestant)	Presbyterian	Presbyterian	Presbyterian		Frequent attendance	Occasionally (several times a year)	Not religious at all	Not at all important	Strongly Agree	Strongly Agree	Agree	Disagree	Disagree	Agree	Agree	Agree	Strongly Agree	Mostly Agree	Mostly Agree	Agree	Mostly Agree	Agree	Strongly Agree	Strongly Agree	Agree	Strongly Agree	Agree	Agree	Agree	Disagree	Agree	Sometimes
414	20	Male	Public school in urban area	Ewe	Ghanaian	Third year	2014	College of Basic and Applied Sciences(Agriculture/Veterinary Sciences/Biological/Physical Sciences)	70%-74%	Ewe	College Diploma	Secondary Education	Both my mother and father in the same household	We have about the same amount of moneyas most	Christian	Christian (Protestant)	Christian (Protestant)	Pentecostal	Pentecostal	Pentecostal		Fairly Regular (Almost weekly)	Fairly Regular (Almost weekly)	Moderately religious	Very important	Agree	Strongly Agree	Agree	Disagree	Disagree	Agree	Agree	Agree	Strongly Agree	Disagree	Strongly Disagree	Strongly Agree	Agree	Agree	Mostly Agree	Mostly Agree	Agree	Strongly Agree	Mostly disagree	Agree	Strongly Agree	Disagree	Agree	Sometimes
415	25	Male	Public school in urban area	Akan	Ghanaian	fourth year	2012	College of Basic and Applied Sciences(Agriculture/Veterinary Sciences/Biological/Physical Sciences)	70%-74%	Other European or non-African language specify:		Secondary Education	No parents or guardians (I live alone)	We have about the same amount of moneyas most	Christian	Christian (Protestant)	Christian (Protestant)	Jehovah’s Witness	Jehovah’s Witness	Jehovah’s Witness	Jehovah’s Witness	Fairly Regular (Almost weekly)	Frequent attendance	Somewhat religious	Somewhat important	Agree	Strongly Agree	Strongly Agree	Mostly Agree	Agree	Mostly Agree	Strongly Agree	Strongly Agree	Strongly Agree	Strongly Agree	Agree	Strongly Agree	Strongly Agree	Agree	Agree	Strongly Agree	Agree	Mostly Agree	Strongly Agree	Strongly Agree	Strongly Agree	Strongly Agree	Strongly Agree	Never
416	22	Male	Private school	Ga-Adangbe	Ghanaian	Third year	2014	College of Humanities/Social Sciences	70%-74%	English	College Diploma	Tertiary	Both my mother and father in the same household	We have about the same amount of moneyas most	Christian	Christian (Protestant)	Christian (Protestant)	Pentecostal	Pentecostal	Pentecostal	Pentecostal	Regular (weekly)	Regular (weekly)	Very religious	Very important	Agree	Strongly Agree	Strongly Agree	Disagree	Strongly Agree	Strongly Agree	Strongly Agree	Strongly Agree	Strongly Agree	Strongly Agree	Agree	Strongly Agree	Strongly Agree	Strongly Agree	Strongly Agree	Strongly Agree	Strongly Agree	Agree	Mostly Agree	Strongly Agree	Agree	Agree	Strongly Agree	Never
417	21	Female	Private school	Akan	Ghanaian	Third year	2014	College of Humanities/Social Sciences	70%-74%	Twi		Tertiary	Both my mother and father in the same household	We are richer than most	Christian	Christian (Protestant)	Christian (Protestant)	Pentecostal	Pentecostal	Pentecostal	Pentecostal	Frequent attendance	Frequent attendance	Extremely religious	Extremely important	Strongly Agree	Strongly Agree	Strongly Agree	Strongly Agree	Mostly disagree	Agree	Strongly Agree	Strongly Disagree	Strongly Agree	Strongly Agree	Strongly Agree	Strongly Agree	Agree	Mostly Agree	Strongly Agree	Strongly Agree	Strongly Agree	Strongly Agree	Strongly Disagree	Strongly Agree	Strongly Agree	Strongly Disagree	Strongly Agree	Rarely
418	23	Male	Public school in urban area	Others	Ghanaian	Third year	2014	College of Humanities/Social Sciences	75% or more	Ga		Secondary Education	Only my father	We have about the same amount of moneyas most	Christian	Christian (Catholic)	Christian (Catholic)	Independent	Anglican	Anglican		Regular (weekly)	Regular (weekly)	Very religious	Extremely important	Strongly Agree	Strongly Agree	Strongly Agree	Agree	Mostly Agree	Strongly Agree	Agree	Strongly Agree	Strongly Agree	Strongly Agree	Mostly Agree	Agree	Strongly Agree	Strongly Agree	Mostly Agree	Strongly Agree	Strongly Agree	Strongly Agree	Strongly Agree	Strongly Agree	Strongly Agree	Agree	Strongly Agree	Always
419	20	Male	Public school in rural area	Ga-Adangbe	Ghanaian	Third year	2014	College of Humanities/Social Sciences	60%-69%	Ga	College Diploma	Tertiary	Only my mother	We are richer than most			Other Specify (specify					Frequent attendance	Occasionally (several times a year)	Very religious	Extremely important	Disagree	Mostly Agree	Disagree	Mostly disagree	Mostly disagree	Disagree	Mostly disagree	Strongly Agree	Strongly Disagree	Mostly Agree	Mostly Agree	Disagree	Mostly disagree	Strongly Disagree	Mostly Agree	Disagree	Mostly Agree	Strongly Agree	Mostly disagree	Mostly disagree	Mostly Agree	Disagree	Mostly Agree	Often
420	20	Female	Public school in urban area	Ga-Adangbe	Ghanaian	Third year	2014	College of Humanities/Social Sciences	70%-74%	Other African Language specify:		Tertiary	Both my mother and father in the same household	We are richer than most			Christian (Protestant)				Pentecostal	Fairly Regular (Almost weekly)	Fairly Regular (Almost weekly)	Moderately religious	Extremely important	Strongly Agree	Strongly Agree	Agree	Agree	Strongly Agree	Mostly Agree	Agree	Strongly Agree	Strongly Agree	Strongly Agree	Mostly Agree	Agree	Strongly Agree	Strongly Agree	Strongly Agree	Agree	Strongly Agree	Strongly Agree	Agree	Strongly Agree	Strongly Agree	Strongly Disagree	Agree	Never
421	21	Female	Public school in urban area	Akan	Ghanaian	Third year	2014	College of Humanities/Social Sciences	50%-59%	Twi	Primary education(some or complete)	Secondary Education	Only my mother	We are richer than most	Christian	Christian (Protestant)	Christian (Protestant)					Frequent attendance	Frequent attendance	Very religious	Extremely important	Strongly Agree	Strongly Agree	Agree		Agree	Agree	Agree	Agree	Agree	Strongly Agree	Agree	Agree	Strongly Agree	Strongly Agree	Mostly Agree	Agree	Agree	Mostly Agree	Mostly Agree	Agree	Strongly Agree	Disagree	Strongly Agree	Always
422	22	Male	Public school in urban area	Akan	Ghanaian	First year	2014	College of Humanities/Social Sciences	60%-69%	English		No education	Both my mother and father in the same household	We are richer than most	Christian	Christian (Catholic)	Christian (Catholic)					Fairly Regular (Almost weekly)	Regular (weekly)	Moderately religious	Very important	Agree	Agree	Agree	Disagree	Mostly Agree	Agree	Strongly Disagree	Strongly Agree	Mostly Agree	Strongly Agree	Strongly Agree	Strongly Disagree	Agree	Strongly Agree	Agree	Strongly Agree	Agree	Agree	Agree	Strongly Agree	Strongly Agree	Strongly Disagree	Strongly Disagree	Always
423	20	Male	Public school in urban area	Akan	Ghanaian	Third year	2014	College of Humanities/Social Sciences	75% or more	Twi	A postgraduate	Tertiary	Only my mother	We have about the same amount of moneyas most		Muslim						Frequent attendance	Frequent attendance	Moderately religious	Very important	Mostly disagree	Mostly disagree	Agree	Mostly disagree	Mostly disagree	Mostly Agree	Strongly Agree	Mostly disagree	Strongly Agree	Mostly disagree	Strongly Disagree	Mostly Agree	Mostly Agree	Agree	Mostly Agree	Mostly Agree	Mostly Agree	Agree	Mostly Agree	Agree	Agree	Mostly disagree	Mostly Agree	Never
424	23	Male	Public school in urban area	Akan	Ghanaian	fourth year	2013	College of Humanities/Social Sciences	60%-69%	English	First degree	Secondary Education	Other relatives (aunt, uncle, grandparent)	We have about the same amount of moneyas most	Christian	Christian (Catholic)	Christian (Catholic)					Fairly Regular (Almost weekly)	Fairly Regular (Almost weekly)	Not religious at all	Not very important	Strongly Agree	Strongly Agree	Strongly Agree	Strongly Agree	Agree	Agree	Agree	Agree	Strongly Agree	Strongly Agree	Agree	Agree	Agree	Agree	Strongly Agree	Strongly Agree	Strongly Agree	Strongly Agree	Strongly Agree	Agree	Strongly Agree	Mostly Agree	Agree	Never
425	24	Male	Public school in urban area	Akan	Ghanaian	fourth year	2013	College of Humanities/Social Sciences	75% or more	Twi	First degree	Tertiary	Some of the time in my mother’s home and some in my father’s home	We are richer than most		Christian (Protestant)	Christian (Protestant)	Pentecostal	Pentecostal	Presbyterian	Pentecostal	Regular (weekly)	Regular (weekly)	Moderately religious	Very important	Strongly Agree	Strongly Agree	Strongly Agree	Agree	Agree	Agree	Strongly Agree	Strongly Agree	Strongly Agree	Strongly Agree	Mostly Agree	Agree	Agree	Agree	Agree	Agree	Agree	Strongly Agree	Agree	Agree	Agree	Agree	Strongly Agree	Often
426	20	Male	Public school in urban area	Akan	Ghanaian	Third year	2014	College of Basic and Applied Sciences(Agriculture/Veterinary Sciences/Biological/Physical Sciences)	75% or more	English	A postgraduate	No education	Both my mother and father in the same household	We are richer than most	Christian	Christian (Protestant)	Christian (Protestant)	Pentecostal	Pentecostal	Pentecostal		Fairly Regular (Almost weekly)	Frequent attendance	Very religious	Very important	Strongly Agree	Strongly Agree	Strongly Agree	Agree	Mostly Agree	Agree	Strongly Agree	Agree	Strongly Agree	Strongly Agree	Strongly Agree	Strongly Agree	Mostly Agree	Strongly Agree	Strongly Agree	Strongly Agree	Strongly Agree	Strongly Agree	Strongly Agree	Strongly Agree	Strongly Agree	Mostly Agree	Strongly Agree	Sometimes
427	22	Male	Public school in urban area	Ewe	Ghanaian	Third year	2014	College of Basic and Applied Sciences(Agriculture/Veterinary Sciences/Biological/Physical Sciences)	70%-74%	Ewe	Primary education(some or complete)	Primary education	My father and stepmother	We have about the same amount of moneyas most	Christian	Christian (Protestant)	Christian (Protestant)	Pentecostal	Pentecostal	Pentecostal		Regular (weekly)	Regular (weekly)	Very religious	Extremely important	Strongly Agree	Strongly Agree	Strongly Agree	Strongly Agree	Mostly Agree	Strongly Agree	Strongly Agree	Strongly Agree	Strongly Agree	Mostly Agree	Mostly Agree	Strongly Agree	Strongly Agree	Strongly Agree	Strongly Agree	Strongly Agree	Strongly Agree	Strongly Agree	Strongly Agree	Strongly Agree	Strongly Agree	Mostly Agree	Strongly Agree	Rarely
428	21	Male	Public school in urban area	Akan	Ghanaian	fourth year	2013	College of Humanities/Social Sciences	75% or more	English	College Diploma	Secondary Education	Only my mother	We have about the same amount of moneyas most	Christian	Christian (Protestant)	Christian (Protestant)	Independent	Independent	Independent	Independent	Regular (weekly)	Regular (weekly)	Somewhat religious	Extremely important	Mostly Agree	Agree	Disagree	Strongly Agree	Agree	Strongly Disagree	Strongly Agree	Strongly Agree	Strongly Agree	Strongly Agree	Mostly Agree	Agree	Mostly Agree	Mostly Agree	Mostly Agree	Mostly Agree		Mostly disagree	Mostly disagree	Mostly Agree	Mostly Agree	Mostly disagree	Mostly disagree	Never
429	21	Female	Public school in rural area	Ewe	Ghanaian	Third year	2014	College of Humanities/Social Sciences	70%-74%	Ga	Completed secondary School (SSS/ A' level)	Secondary Education	Both my mother and father in the same household	We have about the same amount of moneyas most	Christian	Christian (Protestant)	Christian (Protestant)	Independent	Independent	Independent		Fairly Regular (Almost weekly)	Regular (weekly)	Moderately religious	Extremely important	Mostly Agree	Agree	Agree	Mostly Agree	Disagree	Disagree	Disagree	Mostly Agree	Strongly Agree	Mostly Agree	Agree	Agree	Disagree	Agree	Mostly Agree	Mostly Agree	Mostly Agree	Strongly Agree	Strongly Agree	Strongly Agree	Agree	Strongly Disagree	Agree	Always
430	23	Male	Public school in rural area	Akan	Ghanaian	Third year	2014	College of Humanities/Social Sciences	60%-69%	Twi	Primary education(some or complete)	Primary education	Both my mother and father in the same household	We have about the same amount of moneyas most	Christian	Christian (Protestant)	Christian (Protestant)	Pentecostal	Pentecostal	Pentecostal		Regular (weekly)	Regular (weekly)	Very religious	Extremely important	Strongly Agree	Strongly Agree	Agree	Mostly disagree	Agree	Agree	Strongly Agree	Strongly Agree	Strongly Agree	Strongly Agree	Agree	Strongly Agree	Strongly Disagree	Agree	Agree	Strongly Agree	Agree	Strongly Agree	Strongly Agree	Strongly Agree	Strongly Agree	Strongly Disagree	Agree	Sometimes
431	20	Female	Public school in rural area	Others	Ghanaian	Third year	2014	College of Humanities/Social Sciences	75% or more	English	Some secondary education but not completered	Primary education	Some of the time in my mother’s home and some in my father’s home	We are richer than most	Muslim	Muslim	Muslim					Regular (weekly)	Regular (weekly)	Very religious	Extremely important	Strongly Agree	Strongly Agree	Strongly Agree	Strongly Agree	Agree	Agree	Strongly Agree	Strongly Agree	Strongly Agree	Strongly Agree	Strongly Agree	Agree	Agree	Strongly Agree	Strongly Agree	Strongly Agree	Strongly Agree	Strongly Agree	Agree	Strongly Agree	Strongly Agree	Strongly Agree	Strongly Agree	Always
432	21	Male	Public school in urban area	Ewe	Ghanaian	Second year	2015	College of Humanities/Social Sciences	60%-69%	Ewe	None/No education	No education	Other relatives (aunt, uncle, grandparent)	We are richer than most	Christian	Christian (Protestant)	Christian (Protestant)	Independent	Independent	Independent		Regular (weekly)	Never	Very religious	Very important	Strongly Agree	Strongly Agree	Agree	Agree	Agree	Agree	Agree	Agree	Agree	Agree	Agree	Agree	Strongly Disagree	Agree	Agree	Agree	Mostly Agree	Agree	Mostly Agree	Agree	Agree	Disagree	Mostly Agree	Never
433	20	Female	Public school in urban area	Akan	Ghanaian	Second year	2015	College of Humanities/Social Sciences	50%-59%	Twi	Completed secondary School (SSS/ A' level)	Secondary Education	Other relatives (aunt, uncle, grandparent)	We have about the same amount of moneyas most	Christian	Christian (Catholic)	Christian (Protestant)					Frequent attendance	Frequent attendance	Very religious	Very important	Agree	Strongly Agree	Agree	Agree	Strongly Agree	Agree	Agree		Strongly Agree	Agree	Agree	Agree	Agree	Agree	Strongly Agree	Strongly Agree	Agree	Agree	Agree	Agree	Strongly Agree	Agree		Never
434	20	Female	Public school in rural area	Others	Ghanaian	Second year	2015	College of Humanities/Social Sciences	75% or more	Other African Language specify:	Primary education(some or complete)	No education	Both my mother and father in the same household	We are richer than most	Christian	Christian (Protestant)	Christian (Catholic)	Pentecostal		Pentecostal	Pentecostal	Regular (weekly)	Regular (weekly)	Very religious	Extremely important	Agree	Strongly Agree	Agree	Disagree	Agree	Agree	Strongly Agree	Agree	Strongly Agree	Mostly Agree	Mostly Agree	Agree	Agree	Agree	Strongly Agree	Strongly Agree	Agree	Strongly Agree	Strongly Agree	Agree	Strongly Agree	Strongly Agree	Agree	Rarely
435	19	Female	Public school in rural area	Ewe	Ghanaian	Third year	2014	College of Humanities/Social Sciences	60%-69%	English	First degree	Tertiary	Both my mother and father in the same household	We have about the same amount of moneyas most	Christian	Christian (Catholic)	Christian (Protestant)			Methodist		Frequent attendance	Frequent attendance	Moderately religious	Very important	Strongly Agree	Mostly Agree	Mostly Agree	Mostly Agree	Strongly Agree	Strongly Agree	Agree	Agree	Strongly Agree	Strongly Agree	Mostly Agree	Strongly Agree	Strongly Agree	Strongly Agree	Strongly Agree	Strongly Agree	Agree	Strongly Agree	Strongly Agree	Agree	Strongly Agree	Agree	Agree	Rarely
436	21	Female	Public school in urban area	Akan	Ghanaian	Second year	2015	College of Humanities/Social Sciences	70%-74%	Twi	A postgraduate	Secondary Education	Other relatives (aunt, uncle, grandparent)	We are richer than most	Christian	Christian (Protestant)	No religious affiliation	Pentecostal	Evangelical		Pentecostal	Occasionally (several times a year)	Regular (weekly)	Somewhat religious	Somewhat important	Strongly Agree	Strongly Agree	Mostly disagree	Mostly Agree	Strongly Disagree	Agree	Strongly Agree	Agree	Strongly Agree	Mostly Agree	Strongly Agree	Strongly Agree	Strongly Disagree	Mostly Agree	Strongly Disagree	Strongly Disagree	Strongly Agree	Strongly Disagree	Disagree	Agree	Strongly Disagree	Strongly Agree	Strongly Disagree	Never
437	19	Male	Public school in urban area	Akan	Ghanaian	Third year	2014	College of Humanities/Social Sciences	70%-74%	Twi	A postgraduate	Secondary Education	Both my mother and father in the same household	We have about the same amount of moneyas most	Christian	Christian (Protestant)	Christian (Protestant)	Presbyterian	Presbyterian	Presbyterian	Presbyterian	Fairly Regular (Almost weekly)	Fairly Regular (Almost weekly)	Very religious	Extremely important	Mostly Agree	Agree	Agree	Mostly Agree	Mostly Agree	Mostly disagree	Agree	Strongly Agree	Strongly Agree	Strongly Agree	Mostly disagree	Agree	Agree	Agree	Agree	Strongly Agree	Agree	Agree	Strongly Agree	Strongly Agree	Mostly Agree	Mostly Agree	Strongly Agree	Sometimes
438	19	Female	Public school in rural area	Akan	Ghanaian	Third year	2014	College of Humanities/Social Sciences	75% or more	Twi	A postgraduate	Tertiary	Both my mother and father in the same household	We are richer than most	Christian	Christian (Protestant)	Christian (Protestant)	Pentecostal	Pentecostal	Pentecostal		Regular (weekly)	Regular (weekly)	Very religious	Extremely important	Strongly Agree	Strongly Agree	Strongly Agree	Agree	Disagree	Mostly Agree	Agree	Mostly Agree	Agree	Strongly Agree	Agree	Agree	Agree	Mostly Agree	Agree	Agree	Mostly Agree	Strongly Agree	Agree	Agree	Strongly Agree	Mostly Agree	Agree	Rarely
439	21	Male		Akan	Ghanaian	Third year	2014	College of Humanities/Social Sciences	75% or more	Twi	Some secondary education but not completered	Primary education	Both my mother and father in the same household	We have about the same amount of moneyas most	Christian	Christian (Protestant)	Christian (Protestant)	Methodist	Methodist	Methodist	Methodist	Fairly Regular (Almost weekly)	Fairly Regular (Almost weekly)	Moderately religious	Very important	Agree	Agree	Agree	Strongly Agree	Agree	Strongly Agree	Agree	Agree	Strongly Agree	Agree	Strongly Agree	Strongly Agree	Agree	Mostly Agree	Agree	Mostly Agree	Agree	Mostly Agree	Agree	Mostly Agree	Mostly Agree	Mostly disagree	Agree	Often
440	20	Female	Public school in urban area	Akan	Ghanaian	Third year	2014	Other (specify)	75% or more	Twi	Completed secondary School (SSS/ A' level)	Secondary Education	Both my mother and father in the same household	We are richer than most	Christian	Christian (Catholic)	Christian (Catholic)	Methodist	Methodist	Methodist	Methodist	Regular (weekly)	Regular (weekly)	Very religious	Very important	Agree	Agree	Agree	Mostly Agree	Agree	Agree	Mostly Agree	Mostly Agree	Agree	Strongly Agree	Mostly Agree	Mostly disagree	Mostly disagree	Agree	Agree	Agree	Agree	Agree	Agree	Agree	Agree	Agree	Agree	Sometimes
441	20	Male	Public school in urban area	Ga-Adangbe	Ghanaian	Third year	2014	College of Humanities/Social Sciences	75% or more	Ga	A postgraduate	Primary education	Both my mother and father in the same household	We have about the same amount of moneyas most	Christian	Christian (Protestant)	Christian (Protestant)	Presbyterian	Presbyterian	Presbyterian	Presbyterian	Occasionally (several times a year)	Frequent attendance	Moderately religious	Very important	Agree	Strongly Agree	Strongly Agree	Mostly Agree	Mostly disagree	Strongly Agree	Strongly Agree	Strongly Agree	Strongly Agree	Disagree	Mostly Agree	Strongly Agree	Agree	Mostly Agree	Strongly Agree	Strongly Agree	Strongly Agree	Strongly Agree	Mostly Agree	Agree	Agree	Mostly Agree	Agree	Often
442	23	Male	Public school in rural area	Ewe	Ghanaian	Third year	2014	College of Humanities/Social Sciences	60%-69%	Ewe	Primary education(some or complete)	Primary education	Both my mother and father in the same household		Christian	Christian (Protestant)	Christian (Catholic)	Presbyterian	Presbyterian			Regular (weekly)	Fairly Regular (Almost weekly)	Very religious	Very important	Agree	Strongly Agree	Agree	Mostly Agree	Mostly Agree	Agree	Agree	Strongly Agree	Strongly Agree	Agree	Mostly Agree	Strongly Agree	Mostly disagree	Agree	Strongly Agree	Agree	Mostly Agree	Agree	Agree	Strongly Agree	Agree	Mostly disagree	Mostly Agree	Always
443	22	Male	Private school	Akan	Ghanaian	fourth year	2013	College of Humanities/Social Sciences	75% or more	English	First degree	Tertiary	Only my mother	We have about the same amount of moneyas most	Christian	Christian (Protestant)	Christian (Protestant)	Pentecostal	Independent	Independent		Regular (weekly)	Regular (weekly)	Very religious	Very important	Strongly Agree	Strongly Agree	Agree	Strongly Agree	Mostly Agree	Mostly Agree	Strongly Agree	Agree	Strongly Agree	Strongly Agree	Agree	Strongly Agree	Strongly Agree	Strongly Agree	Strongly Agree	Strongly Agree	Agree	Agree	Strongly Agree	Strongly Agree	Strongly Agree	Mostly Agree	Strongly Agree	Sometimes
444	22	Female	Public school in urban area	Others	Ghanaian	fourth year	2013	College of Humanities/Social Sciences	70%-74%	Other African Language specify:	Some secondary education but not completered	Secondary Education	Both my mother and father in the same household	We have about the same amount of moneyas most	Christian	Christian (Protestant)	Christian (Protestant)	Pentecostal	Pentecostal	Pentecostal	Pentecostal	Regular (weekly)	Regular (weekly)	Very religious	Very important	Strongly Agree	Strongly Agree	Strongly Agree	Strongly Agree	Strongly Agree	Strongly Agree	Strongly Agree	Strongly Agree	Strongly Agree	Strongly Agree	Strongly Agree	Strongly Agree	Strongly Agree	Strongly Agree	Strongly Agree	Strongly Agree	Strongly Agree	Strongly Agree	Strongly Agree	Strongly Agree	Strongly Agree	Strongly Agree	Strongly Agree	Rarely
445	23	Female	Public school in rural area	Akan	Ghanaian	Second year	2015	College of Humanities/Social Sciences	60%-69%	Twi	Primary education(some or complete)	Primary education	No parents or guardians (I live alone)	We have about the same amount of moneyas most	Christian	Christian (Protestant)	Christian (Protestant)	Pentecostal	Pentecostal	Pentecostal		Regular (weekly)	Fairly Regular (Almost weekly)	Very religious	Very important	Mostly Agree	Mostly Agree	Mostly Agree	Mostly Agree	Agree	Strongly Agree	Mostly Agree	Strongly Agree	Strongly Agree	Agree	Mostly Agree	Strongly Agree	Strongly Agree	Agree	Strongly Agree	Strongly Agree	Strongly Agree	Strongly Agree	Agree	Strongly Agree	Strongly Agree	Strongly Agree	Strongly Agree	Never
446	21	Female	Public school in urban area	Akan	Ghanaian	fourth year	2013	College of Humanities/Social Sciences		Hausa	Primary education(some or complete)	Tertiary	Other relatives (aunt, uncle, grandparent)	We are poorer than most	Muslim	Christian (Catholic)	Christian (Catholic)	Lutheran				Regular (weekly)	Regular (weekly)	Moderately religious	Extremely important	Strongly Agree	Strongly Agree	Strongly Agree	Strongly Agree	Strongly Agree	Strongly Agree	Mostly disagree	Mostly disagree	Mostly disagree	Mostly disagree	Mostly Agree	Strongly Agree	Mostly disagree	Mostly Agree	Mostly disagree	Mostly Agree	Strongly Agree	Agree	Agree	Agree	Strongly Agree	Mostly Agree	Mostly Agree	Never
447	20	Female	Public school in rural area	Ewe	Ghanaian	Third year	2014	College of Health Science(Medicine/Clinical Sciences	70%-74%	English	A postgraduate	Tertiary	Both my mother and father in the same household	We have about the same amount of moneyas most	Christian	Christian (Protestant)	Christian (Protestant)	Pentecostal	Pentecostal	Pentecostal		Frequent attendance	Frequent attendance	Moderately religious	Very important	Mostly Agree	Mostly Agree	Mostly Agree		Agree	Agree	Strongly Agree	Agree	Strongly Agree	Strongly Agree	Agree	Agree	Agree	Agree	Agree	Agree	Agree	Agree	Mostly Agree	Agree	Strongly Agree	Mostly Agree	Agree	Sometimes
448	20	Female	Public school in urban area	Others	Ghanaian	Third year	2014	College of Humanities/Social Sciences	70%-74%	English	A postgraduate	Tertiary	Only my father	We have about the same amount of moneyas most	Muslim	Muslim	Muslim					Occasionally (several times a year)	Regular (weekly)	Moderately religious	Very important	Agree	Agree	Agree	Mostly Agree	Disagree	Mostly Agree	Disagree	Mostly Agree	Strongly Agree	Mostly Agree	Mostly Agree	Strongly Agree	Disagree	Mostly Agree	Strongly Agree	Mostly Agree	Strongly Agree		Strongly Agree	Strongly Agree	Mostly Agree	Disagree	Mostly disagree	Rarely
449	20	Male	Public school in urban area	Ewe	Ghanaian	Third year	2014	College of Humanities/Social Sciences	70%-74%	English	A postgraduate	Secondary Education	Both my mother and father in the same household	We have about the same amount of moneyas most	Christian	Christian (Protestant)	Christian (Protestant)	Pentecostal	Pentecostal	Pentecostal	Pentecostal	Frequent attendance	Frequent attendance	Very religious	Extremely important	Mostly disagree	Disagree	Mostly disagree	Agree	Mostly Agree	Mostly disagree	Agree	Agree	Mostly Agree	Mostly disagree	Mostly disagree	Mostly disagree	Mostly disagree	Mostly Agree		Mostly disagree	Mostly Agree	Mostly disagree	Disagree	Mostly Agree	Mostly disagree	Mostly disagree	Mostly Agree	Sometimes
450	20	Male	Public school in rural area	Akan	Ghanaian	Third year	2014	College of Humanities/Social Sciences	60%-69%	English	A postgraduate	Tertiary	Both my mother and father in the same household	We have about the same amount of moneyas most	Muslim	Muslim	Muslim					Fairly Regular (Almost weekly)	Regular (weekly)	Moderately religious	Somewhat important	Strongly Agree	Agree	Strongly Agree	Mostly Agree	Disagree	Mostly Agree	Mostly Agree	Agree	Agree	Agree	Mostly Agree	Strongly Agree	Disagree	Agree	Mostly disagree	Mostly disagree	Agree	Mostly Agree	Agree	Strongly Agree	Mostly Agree	Disagree	Disagree	Often
451	25	Male	Public school in rural area	Ga-Adangbe	Ghanaian	fourth year	2013	College of Humanities/Social Sciences	70%-74%	Other African Language specify:	First degree	Tertiary	Both my mother and father in the same household	We have about the same amount of moneyas most	Christian	Christian (Catholic)	Christian (Catholic)	Presbyterian	Presbyterian	Presbyterian	Presbyterian	Frequent attendance	Occasionally (several times a year)	Moderately religious	Very important	Mostly Agree	Agree	Strongly Agree	Strongly Agree	Mostly Agree	Mostly Agree	Strongly Agree	Agree	Strongly Agree	Strongly Agree	Strongly Agree	Strongly Agree	Agree	Agree	Mostly Agree	Agree	Agree	Agree	Mostly Agree	Agree	Mostly Agree	Agree	Agree	Always
452	22	Female	Public school in urban area	Akan	Ghanaian	fourth year	2013	College of Humanities/Social Sciences	75% or more	Twi	College Diploma	Tertiary	Both my mother and father in the same household	We have about the same amount of moneyas most		Christian (Protestant)	Christian (Protestant)	Pentecostal	Pentecostal	Pentecostal		Frequent attendance	Frequent attendance	Moderately religious	Very important	Mostly Agree	Mostly Agree	Mostly Agree	Agree	Agree	Mostly Agree	Agree	Agree	Agree	Mostly Agree	Mostly Agree	Agree	Mostly Agree	Agree	Agree	Agree	Agree	Mostly Agree	Mostly Agree	Agree	Strongly Agree	Agree	Agree	Often
453	21	Male	Public school in urban area	Ewe	Ghanaian	fourth year	2013	College of Humanities/Social Sciences	70%-74%	English	College Diploma	Secondary Education	Both my mother and father in the same household	We have about the same amount of moneyas most	Christian	Christian (Protestant)	Christian (Protestant)	Presbyterian	Presbyterian	Presbyterian		Fairly Regular (Almost weekly)	Fairly Regular (Almost weekly)	Very religious	Very important	Strongly Agree	Strongly Agree	Mostly Agree	Strongly Agree	Agree	Mostly Agree	Strongly Agree	Strongly Agree	Strongly Agree	Strongly Agree	Strongly Agree	Strongly Agree	Strongly Agree	Strongly Agree	Strongly Agree	Strongly Agree	Strongly Agree	Strongly Agree	Agree	Strongly Agree	Strongly Agree	Strongly Agree	Strongly Agree	Often
454	23	Male	Private school	Ga-Adangbe	Ghanaian	fourth year	2012	College of Humanities/Social Sciences	75% or more	English	Completed secondary School (SSS/ A' level)	Secondary Education	Both my mother and father in the same household	We are richer than most	Christian	Christian (Protestant)	Christian (Protestant)		Anglican	Anglican	Anglican	Occasionally (several times a year)	Frequent attendance	Moderately religious	Somewhat important	Mostly Agree	Agree	Agree	Mostly disagree	Mostly disagree	Mostly Agree	Agree	Agree	Mostly Agree	Agree	Mostly Agree	Agree	Mostly disagree	Agree	Mostly Agree	Mostly Agree	Agree	Mostly Agree	Strongly Agree	Strongly Agree	Mostly disagree	Disagree	Mostly Agree	Often
455	23	Female	Public school in urban area	Ga-Adangbe	Ghanaian	Third year	2014	College of Humanities/Social Sciences	50%-59%	Ga	Some secondary education but not completered	Primary education	Only my father	We are richer than most	Christian	Christian (Protestant)	Christian (Protestant)	Pentecostal	Pentecostal	Pentecostal		Frequent attendance	Fairly Regular (Almost weekly)	Very religious	Extremely important	Agree	Strongly Agree	Strongly Agree	Strongly Agree	Strongly Agree	Strongly Agree	Strongly Agree	Strongly Agree	Strongly Agree	Strongly Agree	Strongly Agree	Strongly Agree	Strongly Agree	Strongly Agree	Strongly Agree	Strongly Agree	Agree	Strongly Agree	Agree	Agree	Strongly Agree		Agree	Often
456	23	Male	Public school in urban area	Akan	Ghanaian	fourth year	2013	College of Humanities/Social Sciences	Not applicable	Twi	College Diploma	Secondary Education	Both my mother and father in the same household	We are poorer than most	Christian	Christian (Protestant)	Christian (Protestant)	Seventh Day Adventist	Seventh Day Adventist	Seventh Day Adventist		Fairly Regular (Almost weekly)	Regular (weekly)	Moderately religious	Very important	Disagree	Disagree		Disagree	Disagree	Agree	Disagree	Strongly Agree	Strongly Agree	Strongly Agree	Strongly Agree	Strongly Agree	Disagree	Strongly Agree	Strongly Agree	Mostly Agree	Mostly Agree	Mostly Agree	Mostly Agree	Strongly Agree	Strongly Agree	Strongly Disagree	Mostly Agree	Rarely
457	23	Male	Public school in rural area	Akan	Ghanaian	fourth year	2013	College of Humanities/Social Sciences	60%-69%	Twi	Completed secondary School (SSS/ A' level)	Primary education	Other relatives (aunt, uncle, grandparent)	We have about the same amount of moneyas most	Christian	Christian (Protestant)	Christian (Protestant)	Pentecostal	Pentecostal	Pentecostal	Pentecostal	Occasionally (several times a year)	Fairly Regular (Almost weekly)	Moderately religious	Very important	Strongly Agree	Strongly Agree	Strongly Agree	Strongly Agree	Mostly Agree	Mostly Agree	Agree	Agree	Strongly Agree	Strongly Agree	Strongly Agree	Strongly Agree	Agree	Strongly Agree	Strongly Agree	Strongly Agree	Strongly Agree	Strongly Agree	Agree	Strongly Agree	Agree	Mostly Agree	Agree	Never
458	21	Female	Public school in urban area	Ga-Adangbe	Ghanaian	fourth year	2013	College of Humanities/Social Sciences	50%-59%	Ga	Completed secondary School (SSS/ A' level)	Secondary Education	Both my mother and father in the same household	We have about the same amount of moneyas most	Christian	Christian (Protestant)	Christian (Protestant)	Methodist	Methodist	Methodist		Regular (weekly)	Regular (weekly)	Extremely religious	Extremely important	Agree	Agree	Agree	Agree	Agree	Agree	Agree	Agree	Agree	Agree	Agree	Agree	Agree	Agree	Agree	Agree	Agree	Agree	Agree	Agree	Agree	Agree	Agree	Rarely
459	22	Male	Public school in urban area	Others	Ghanaian	fourth year	2013	College of Humanities/Social Sciences	60%-69%	Twi	Completed secondary School (SSS/ A' level)	No education	Both my mother and father in the same household	We are poorer than most	Christian	Christian (Protestant)	Christian (Protestant)	Baptist	Baptist	Baptist		Only on special occasions	Fairly Regular (Almost weekly)	Moderately religious	Very important	Mostly Agree	Strongly Agree	Mostly Agree	Mostly disagree	Strongly Disagree	Strongly Disagree	Strongly Agree	Mostly Agree	Strongly Agree	Strongly Agree	Strongly Agree	Strongly Agree	Strongly Agree	Strongly Agree	Mostly Agree	Agree	Mostly Agree	Mostly Agree	Strongly Agree	Strongly Agree	Strongly Agree	Mostly disagree	Mostly Agree	Never
460	24	Female	Public school in rural area	Ewe	Ghanaian	fourth year	2013	College of Humanities/Social Sciences	70%-74%	Ewe	Some secondary education but not completered	Secondary Education	Some of the time in my mother’s home and some in my father’s home	We have about the same amount of moneyas most	Christian	Christian (Catholic)	Christian (Catholic)					Regular (weekly)	Regular (weekly)	Moderately religious	Very important	Agree	Agree	Agree	Disagree	Disagree	Agree	Agree	Agree	Agree	Disagree	Disagree	Agree	Agree	Agree	Agree	Agree	Agree	Agree	Agree	Agree	Agree	Disagree	Agree	Rarely
461	21	Female	Public school in urban area	Ewe	Ghanaian	fourth year	2013	College of Humanities/Social Sciences	70%-74%	Ga	Completed secondary School (SSS/ A' level)	Secondary Education	Both my mother and father in the same household	We have about the same amount of moneyas most	Christian	Christian (Protestant)	Christian (Protestant)	Seventh Day Adventist	Seventh Day Adventist	Seventh Day Adventist	Seventh Day Adventist	Regular (weekly)	Regular (weekly)	Very religious	Extremely important	Strongly Agree	Strongly Agree	Strongly Agree	Strongly Agree	Strongly Agree	Strongly Agree	Strongly Agree	Strongly Agree	Strongly Agree	Strongly Agree	Strongly Agree	Strongly Agree	Strongly Agree	Strongly Agree	Strongly Agree	Strongly Agree	Strongly Agree	Strongly Agree	Strongly Agree	Strongly Agree	Strongly Agree	Agree	Strongly Agree	Rarely
462	20	Female	Public school in urban area	Akan	Ghanaian	Third year	2014	College of Basic and Applied Sciences(Agriculture/Veterinary Sciences/Biological/Physical Sciences)	75% or more	Twi	Completed secondary School (SSS/ A' level)	Secondary Education	Both my mother and father in the same household	We are richer than most	Christian	Christian (Protestant)	Christian (Protestant)	Seventh Day Adventist	Seventh Day Adventist	Seventh Day Adventist	Seventh Day Adventist	Regular (weekly)	Regular (weekly)	Extremely religious	Extremely important	Strongly Agree	Strongly Agree	Strongly Agree	Strongly Agree	Strongly Agree	Strongly Agree	Strongly Agree	Strongly Agree	Strongly Agree	Strongly Agree	Strongly Agree	Strongly Agree	Strongly Agree	Strongly Agree	Strongly Agree	Strongly Agree	Strongly Agree	Strongly Agree	Strongly Agree	Strongly Agree	Strongly Agree	Strongly Agree	Strongly Agree	Never
463	20	Female	Public school in urban area	Akan	Ghanaian	fourth year	2013	College of Basic and Applied Sciences(Agriculture/Veterinary Sciences/Biological/Physical Sciences)	60%-69%	Twi	Completed secondary School (SSS/ A' level)	Tertiary	Both my mother and father in the same household	We are richer than most	Christian	Christian (Protestant)	Christian (Protestant)	Independent	Independent	Independent	Independent	Frequent attendance	Regular (weekly)	Moderately religious	Very important	Agree	Agree	Mostly Agree	Agree	Agree	Agree	Agree	Agree	Agree	Agree	Mostly Agree	Agree	Mostly disagree	Agree	Agree	Mostly disagree	Mostly Agree	Strongly Agree	Agree	Agree	Agree	Mostly disagree	Agree	Often
464	22	Female	Public school in urban area	Akan	Ghanaian	fourth year	2013	College of Basic and Applied Sciences(Agriculture/Veterinary Sciences/Biological/Physical Sciences)	60%-69%	English	A postgraduate	Tertiary	Both my mother and father in the same household	We have about the same amount of moneyas most	Christian	Christian (Protestant)	Christian (Protestant)	Pentecostal	Pentecostal	Pentecostal	Pentecostal	Frequent attendance	Regular (weekly)	Moderately religious	Very important	Agree	Agree	Mostly Agree	Agree	Agree	Agree	Agree	Agree	Agree	Agree	Agree	Agree	Agree	Agree	Mostly Agree	Agree	Agree	Agree	Agree	Agree	Agree	Mostly Agree	Agree	Sometimes
465	21	Female	Public school in rural area	Others	Ghanaian	fourth year	2013	College of Basic and Applied Sciences(Agriculture/Veterinary Sciences/Biological/Physical Sciences)	75% or more	Ga	First degree	Tertiary	Only my mother	We are richer than most	Christian	Christian (Protestant)	Christian (Protestant)	Methodist	Methodist		Methodist	Frequent attendance	Frequent attendance	Very religious	Extremely important	Agree	Strongly Disagree	Strongly Disagree	Disagree	Agree	Agree	Agree	Strongly Disagree	Disagree	Agree	Disagree	Agree	Agree	Agree	Agree	Strongly Disagree	Agree	Agree	Agree	Agree	Agree	Disagree	Strongly Disagree	Rarely
466	21	Male	Public school in urban area	Others	Ghanaian	fourth year	2013	College of Basic and Applied Sciences(Agriculture/Veterinary Sciences/Biological/Physical Sciences)	70%-74%	English	A postgraduate	Tertiary	Both my mother and father in the same household	We have about the same amount of moneyas most	Christian	Christian (Protestant)	Christian (Protestant)	Independent	Independent	Independent		Regular (weekly)	Regular (weekly)	Very religious	Extremely important	Mostly Agree	Mostly Agree	Mostly disagree	Mostly disagree	Agree	Mostly Agree	Mostly disagree	Strongly Agree	Strongly Agree	Mostly Agree	Mostly Agree	Strongly Agree	Mostly Agree	Mostly Agree	Strongly Agree	Mostly Agree	Mostly Agree	Strongly Agree	Strongly Agree	Strongly Agree	Agree	Mostly disagree	Strongly Agree	Sometimes
467	25	Female	Public school in rural area	Ewe	Ghanaian	fourth year	2013	College of Basic and Applied Sciences(Agriculture/Veterinary Sciences/Biological/Physical Sciences)	70%-74%	Ewe	Some secondary education but not completered	Secondary Education	Only my mother	We are poorer than most	Christian	Christian (Protestant)	Christian (Catholic)	Pentecostal	Pentecostal	Presbyterian		Frequent attendance	Frequent attendance	Moderately religious	Extremely important	Agree	Agree	Mostly Agree	Mostly Agree	Agree	Agree	Agree	Agree	Strongly Agree	Agree	Strongly Agree	Strongly Agree	Agree	Strongly Agree	Strongly Agree	Strongly Agree	Agree	Strongly Agree	Agree	Strongly Agree	Strongly Agree	Mostly Agree	Strongly Agree
468	24	Male	Other (please specify)	Others	Ghanaian	fourth year	2013	College of Humanities/Social Sciences	75% or more	Other African Language specify:	College Diploma	No education	Some of the time in my mother’s home and some in my father’s home	We are richer than most	Christian	Christian (Protestant)	Traditional African		Independent			Frequent attendance	Frequent attendance	Very religious	Extremely important	Agree	Agree	Agree	Strongly Agree	Strongly Agree	Strongly Agree	Strongly Agree	Strongly Agree	Strongly Agree	Agree	Agree	Agree	Strongly Agree	Strongly Agree	Agree	Strongly Agree	Agree	Strongly Agree	Strongly Agree	Strongly Agree	Strongly Agree	Agree	Agree	Never
469	22	Female	Public school in urban area	Akan	Ghanaian	fourth year	2013	College of Humanities/Social Sciences	60%-69%	Twi	Completed secondary School (SSS/ A' level)	Secondary Education	Only my mother	We have about the same amount of moneyas most	Christian	Christian (Protestant)	Christian (Protestant)	Independent	Independent	Independent	Independent	Fairly Regular (Almost weekly)	Regular (weekly)	Moderately religious	Very important	Strongly Agree	Strongly Agree	Strongly Agree	Strongly Disagree	Strongly Agree	Strongly Agree		Strongly Agree	Strongly Agree	Strongly Agree	Strongly Disagree	Strongly Agree					Strongly Agree	Strongly Agree	Strongly Agree	Strongly Agree	Strongly Agree		Strongly Agree	Never
470	22	Female	Public school in urban area	Ewe	Ghanaian	fourth year	2012	College of Humanities/Social Sciences	75% or more	Ewe	A postgraduate	Tertiary	Both my mother and father in the same household	We have about the same amount of moneyas most	Christian	Christian (Protestant)	Christian (Protestant)	Pentecostal	Pentecostal	Pentecostal		Regular (weekly)	Regular (weekly)	Very religious	Extremely important	Agree	Agree	Mostly Agree	Mostly Agree	Agree	Mostly Agree	Agree	Strongly Agree	Strongly Agree	Strongly Agree	Mostly Agree	Strongly Agree	Strongly Agree	Mostly Agree	Agree	Strongly Agree	Strongly Agree	Strongly Agree	Strongly Agree	Strongly Agree	Strongly Agree	Mostly disagree	Strongly Agree	Often
471	22	Female	Public school in rural area	Akan	Ghanaian	fourth year	2013	College of Humanities/Social Sciences	75% or more	English	Primary education(some or complete)	Secondary Education	Both my mother and father in the same household	We are richer than most		Christian (Protestant)	Christian (Protestant)	Pentecostal	Pentecostal	Pentecostal		Regular (weekly)	Regular (weekly)	Very religious	Extremely important	Agree	Agree	Mostly Agree	Mostly Agree	Mostly Agree	Mostly Agree	Agree	Agree	Agree	Strongly Agree	Mostly Agree	Agree	Strongly Agree	Agree	Mostly Agree	Agree	Agree	Agree	Agree	Agree	Strongly Agree	Mostly Agree	Agree	Rarely
472	21	Male	Public school in urban area	Akan	Ghanaian	fourth year	2013	College of Humanities/Social Sciences	60%-69%	Twi	College Diploma	No education	Only my mother	We are richer than most	Christian	Christian (Protestant)	No religious affiliation	Pentecostal	Pentecostal			Regular (weekly)	Frequent attendance	Moderately religious	Extremely important	Strongly Agree	Strongly Agree	Agree	Strongly Agree	Agree	Agree	Strongly Agree	Strongly Agree	Strongly Agree	Strongly Agree	Strongly Agree	Strongly Agree	Strongly Agree	Agree	Strongly Agree	Strongly Agree	Strongly Agree	Strongly Agree	Agree	Strongly Agree	Strongly Agree	Agree	Strongly Agree	Never
473	22	Male	Public school in rural area	Akan	Ghanaian	Third year	2014	College of Humanities/Social Sciences	70%-74%	Twi	Primary education(some or complete)	Primary education	Only my mother	We have about the same amount of moneyas most	Christian	Christian (Protestant)	Christian (Protestant)	Pentecostal	Pentecostal	Pentecostal	Pentecostal	Fairly Regular (Almost weekly)	Regular (weekly)	Very religious	Very important	Agree	Strongly Agree	Strongly Agree	Agree	Mostly Agree	Strongly Agree	Strongly Agree	Strongly Agree	Strongly Agree	Agree	Mostly Agree	Agree	Strongly Agree	Strongly Agree	Mostly disagree	Mostly Agree	Strongly Agree	Strongly Agree	Agree	Mostly Agree	Strongly Agree	Strongly Agree	Agree	Sometimes
474	23	Male	Private school	Akan	Ghanaian	fourth year	2013	College of Humanities/Social Sciences	70%-74%	English	A postgraduate	Tertiary	No parents or guardians (I live alone)	We are richer than most	Christian	Christian (Protestant)	Christian (Protestant)	Presbyterian	Presbyterian	Presbyterian	Presbyterian	Occasionally (several times a year)	Regular (weekly)	Moderately religious	Very important											Strongly Disagree	Mostly disagree	Strongly Disagree	Strongly Disagree	Strongly Disagree	Mostly disagree	Strongly Disagree	Strongly Disagree	Strongly Disagree	Strongly Disagree	Strongly Disagree	Strongly Disagree	Mostly disagree	Always
475	24	Male	Public school in rural area	Others	Ghanaian	fourth year	2013	College of Humanities/Social Sciences	70%-74%	Other African Language specify:		Primary education	Only my mother	We have about the same amount of moneyas most			Christian (Protestant)	Presbyterian				Frequent attendance	Frequent attendance	Moderately religious	Extremely important	Agree	Agree	Strongly Disagree	Mostly Agree	Agree	Disagree	Agree	Mostly Agree	Agree	Strongly Agree	Mostly Agree	Mostly Agree	Mostly Agree	Mostly Agree	Mostly Agree	Agree	Agree	Mostly Agree	Mostly Agree	Strongly Agree	Mostly Agree	Mostly Agree	Mostly Agree	Rarely
476	22	Male	Public school in urban area	Akan	Ghanaian	fourth year	2013	College of Humanities/Social Sciences	75% or more	Twi	Primary education(some or complete)	Secondary Education	Only my mother	We are richer than most	Christian	Christian (Protestant)	No religious affiliation	Methodist	Methodist			Fairly Regular (Almost weekly)	Fairly Regular (Almost weekly)	Moderately religious	Extremely important	Strongly Agree	Strongly Agree	Strongly Agree	Strongly Agree	Agree	Strongly Agree	Strongly Agree	Strongly Agree	Strongly Agree	Strongly Agree	Strongly Agree	Strongly Agree	Agree	Strongly Agree	Strongly Agree	Strongly Agree	Strongly Agree	Strongly Agree	Strongly Agree	Strongly Agree	Strongly Agree	Agree	Strongly Agree	Never
477	20	Female	Public school in urban area	Akan	Ghanaian	fourth year	2013	College of Humanities/Social Sciences	70%-74%	Twi	A postgraduate	Tertiary	Both my mother and father in the same household	We are richer than most	Christian	Christian (Protestant)	Christian (Protestant)	Pentecostal	Pentecostal	Pentecostal		Frequent attendance	Frequent attendance	Extremely religious	Extremely important	Strongly Agree	Strongly Agree	Agree	Mostly Agree	Mostly Agree	Disagree	Mostly Agree	Strongly Agree	Mostly Agree	Mostly Agree	Mostly disagree	Agree	Mostly Agree	Mostly Agree	Mostly Agree	Strongly Agree	Agree	Agree		Mostly Agree	Agree	Disagree	Mostly Agree	Sometimes
478	23	Male	Public school in urban area	Akan	Ghanaian	fourth year	2012	College of Humanities/Social Sciences	60%-69%	Twi	A postgraduate	Secondary Education	Both my mother and father in the same household	We have about the same amount of moneyas most	Christian	Christian (Protestant)	Christian (Protestant)	Methodist	Methodist	Methodist	Methodist	Fairly Regular (Almost weekly)	Regular (weekly)	Moderately religious	Very important	Agree	Strongly Agree	Agree	Mostly Agree	Mostly Agree	Strongly Agree	Strongly Agree	Mostly Agree	Agree	Strongly Agree	Mostly disagree	Agree	Strongly Agree	Strongly Agree	Strongly Agree	Agree	Strongly Agree	Strongly Agree	Agree	Strongly Agree	Agree	Mostly Agree	Agree	Rarely
479	21	Female	Public school in urban area	Ewe	Ghanaian	fourth year	2013	College of Humanities/Social Sciences	70%-74%	English	A postgraduate	Tertiary	Only my mother	We are richer than most	Christian	Christian (Catholic)	Christian (Catholic)					Regular (weekly)	Regular (weekly)	Very religious	Extremely important	Agree	Strongly Agree	Agree	Agree	Mostly Agree	Agree	Agree	Agree	Strongly Agree	Strongly Agree	Agree	Agree	Agree	Strongly Agree	Strongly Agree	Strongly Agree	Strongly Agree	Strongly Agree	Agree	Strongly Agree	Strongly Agree	Strongly Agree	Strongly Agree	Rarely
480	21	Female	Private school	Others	Ghanaian	fourth year	2013	College of Humanities/Social Sciences	60%-69%	Hausa	Primary education(some or complete)	Primary education	Both my mother and father in the same household	We have about the same amount of moneyas most			Muslim					Frequent attendance	Regular (weekly)	Moderately religious	Extremely important	Mostly Agree	Agree	Agree	Mostly Agree	Agree	Mostly disagree	Agree	Agree	Strongly Agree	Strongly Agree	Mostly Agree	Agree	Agree	Agree	Strongly Agree	Strongly Agree	Mostly Agree	Agree	Mostly Agree	Agree	Strongly Agree	Mostly Agree	Agree	Rarely
481	22	Female	Public school in urban area	Akan	Ghanaian	fourth year	2013	College of Humanities/Social Sciences			Completed secondary School (SSS/ A' level)	Primary education	Only my mother	We are richer than most	Christian	Christian (Protestant)	Christian (Protestant)	Independent	Independent	Independent		Frequent attendance	Frequent attendance		Refused to answer	Strongly Agree	Strongly Agree	Strongly Agree	Agree	Agree	Strongly Agree	Strongly Agree	Agree	Strongly Agree	Strongly Agree	Strongly Agree	Strongly Agree	Disagree	Strongly Agree	Strongly Agree	Strongly Agree	Strongly Agree	Strongly Agree	Agree	Strongly Agree	Strongly Agree	Agree	Strongly Agree	Rarely
482	20	Female	Public school in urban area	Akan	Ghanaian	fourth year	2013	College of Humanities/Social Sciences	60%-69%	Twi	First degree	Primary education	Other relatives (aunt, uncle, grandparent)	We are richer than most	Christian	Christian (Protestant)	Christian (Protestant)	Baptist	Pentecostal	Baptist	Baptist	Regular (weekly)	Fairly Regular (Almost weekly)	Moderately religious	Extremely important	Mostly Agree	Strongly Agree	Strongly Agree	Mostly Agree	Agree	Agree	Mostly Agree	Strongly Agree	Mostly Agree	Strongly Disagree	Agree	Strongly Agree	Agree	Strongly Agree	Agree	Strongly Agree	Mostly Agree	Mostly disagree	Agree	Agree	Agree	Agree	Strongly Agree	Never
483	21	Female	Public school in urban area	Akan	Ghanaian	fourth year	2013	College of Humanities/Social Sciences	60%-69%	Twi	First degree	Secondary Education	Both my mother and father in the same household	We have about the same amount of moneyas most	Christian	Christian (Protestant)	Christian (Protestant)	Pentecostal	Pentecostal	Pentecostal		Regular (weekly)	Regular (weekly)	Very religious	Extremely important	Agree	Agree	Agree	Strongly Agree	Agree	Strongly Agree	Agree	Agree	Strongly Agree	Strongly Agree	Strongly Agree	Strongly Agree	Agree	Strongly Agree	Strongly Agree	Strongly Agree	Strongly Agree	Strongly Agree	Disagree	Strongly Agree	Strongly Agree	Disagree	Agree	Rarely
484	24	Male	Public school in urban area	Akan	Ghanaian	fourth year	2013	College of Humanities/Social Sciences	60%-69%	Twi	Primary education(some or complete)	Primary education	Both my mother and father in the same household	We are richer than most	Christian	Christian (Protestant)	Christian (Protestant)	Pentecostal	Pentecostal	Pentecostal		Frequent attendance	Frequent attendance	Very religious	Very important	Agree	Strongly Agree	Strongly Agree	Strongly Agree	Strongly Agree	Agree	Strongly Agree	Agree	Strongly Agree	Mostly Agree	Mostly disagree	Agree	Agree	Mostly disagree	Strongly Agree	Strongly Agree	Strongly Agree	Strongly Agree	Agree	Agree	Strongly Agree	Disagree	Agree	Rarely
485	23	Male	Public school in urban area	Akan	Ghanaian	fourth year	2013	College of Humanities/Social Sciences	60%-69%	Twi	College Diploma	Secondary Education	Both my mother and father in the same household	We are richer than most	Christian	Christian (Protestant)	Christian (Protestant)	Pentecostal	Baptist	Pentecostal		Regular (weekly)	Regular (weekly)	Extremely religious		Strongly Agree	Strongly Agree	Strongly Agree	Strongly Agree	Strongly Agree	Agree	Strongly Agree	Strongly Agree	Strongly Agree	Strongly Agree	Mostly disagree	Strongly Agree	Agree	Mostly Agree	Strongly Agree	Strongly Agree	Mostly Agree	Strongly Agree	Mostly disagree	Mostly disagree	Strongly Agree	Mostly Agree	Strongly Agree	Rarely
486	26	Male	Public school in urban area	Akan	Ghanaian	fourth year	2013	College of Humanities/Social Sciences	60%-69%	Twi	Some secondary education but not completered	Secondary Education	Only my father	We are poorer than most	Christian	Christian (Protestant)	Christian (Protestant)	Presbyterian	Independent	Pentecostal		Frequent attendance	Occasionally (several times a year)	Very religious	Very important	Agree	Agree	Agree	Strongly Agree	Agree	Mostly disagree	Strongly Agree	Agree	Strongly Agree	Strongly Agree	Mostly Agree	Agree	Mostly Agree	Agree	Agree	Strongly Agree	Agree	Strongly Agree	Agree	Strongly Agree	Strongly Agree	Agree	Mostly Agree	Rarely
487	21	Female	Public school in urban area	Akan	Ghanaian	fourth year	2013	College of Humanities/Social Sciences	75% or more	Twi	A postgraduate	Tertiary	Both my mother and father in the same household	We have about the same amount of moneyas most	Christian	Christian (Protestant)	Christian (Protestant)	Methodist	Methodist	Methodist		Frequent attendance	Frequent attendance	Extremely religious	Extremely important	Agree	Strongly Agree	Agree	Mostly Agree	Strongly Agree	Agree	Strongly Agree	Mostly Agree	Strongly Agree	Strongly Agree	Mostly disagree	Strongly Agree	Agree	Agree	Strongly Agree	Strongly Agree	Strongly Agree	Strongly Agree	Strongly Agree	Strongly Agree	Strongly Agree	Mostly Agree	Strongly Agree	Always
488	20	Female	Public school in urban area	Akan	Ghanaian	fourth year	2013	College of Humanities/Social Sciences	70%-74%	Twi	A postgraduate	Tertiary	Both my mother and father in the same household	We are richer than most	Christian	Christian (Protestant)	Christian (Protestant)	Seventh Day Adventist	Seventh Day Adventist	Seventh Day Adventist		Regular (weekly)	Regular (weekly)	Moderately religious	Very important	Agree	Strongly Agree	Agree	Agree	Disagree	Mostly Agree	Mostly Agree	Agree		Mostly Agree	Agree	Strongly Agree		Agree	Agree	Strongly Disagree	Agree	Agree	Mostly Agree	Agree	Agree	Disagree	Mostly Agree	Often
489	18	Male	Public school in urban area	Ewe	Ghanaian	Third year	2014	College of Basic and Applied Sciences(Agriculture/Veterinary Sciences/Biological/Physical Sciences)	75% or more	English	First degree	Secondary Education	Both my mother and father in the same household	We have about the same amount of moneyas most	Christian	Christian (Catholic)	No religious affiliation					Regular (weekly)	Occasionally (several times a year)	Very religious	Extremely important	Strongly Agree	Agree	Agree	Agree	Mostly Agree	Agree	Agree	Strongly Agree	Strongly Agree	Strongly Agree	Strongly Agree	Strongly Agree	Mostly Agree	Strongly Agree	Strongly Agree	Agree	Strongly Agree	Strongly Agree	Agree	Strongly Agree	Agree	Mostly Agree	Agree	Sometimes
490	19	Female	Public school in urban area	Others	Ghanaian	Third year	2014	College of Basic and Applied Sciences(Agriculture/Veterinary Sciences/Biological/Physical Sciences)	Not applicable	Twi	A postgraduate	Secondary Education	My father and stepmother	We have about the same amount of moneyas most	Christian	Christian (Protestant)	Christian (Protestant)	Seventh Day Adventist	Seventh Day Adventist	Seventh Day Adventist		Frequent attendance	Frequent attendance	Very religious	Very important	Agree	Agree	Agree	Agree	Agree	Mostly Agree	Agree	Agree	Agree	Mostly Agree	Agree	Agree	Agree	Agree	Agree	Agree	Mostly Agree	Agree	Mostly Agree	Agree	Strongly Agree	Mostly Agree	Agree	Never
491	19	Male	Other (please specify)	Others	Ghanaian	Second year	2015	College of Basic and Applied Sciences(Agriculture/Veterinary Sciences/Biological/Physical Sciences)	70%-74%	Mole/Dagbani	Primary education(some or complete)	Tertiary	Both my mother and father in the same household	We are richer than most	Christian	Christian (Protestant)	Christian (Protestant)	Independent	Independent	Baptist		Fairly Regular (Almost weekly)	Fairly Regular (Almost weekly)	Somewhat religious	Very important	Mostly disagree	Mostly Agree	Mostly disagree	Strongly Disagree	Disagree	Mostly disagree	Mostly Agree	Mostly disagree	Agree	Mostly Agree	Strongly Disagree	Mostly Agree	Disagree	Agree	Strongly Agree	Strongly Agree	Agree	Strongly Agree	Mostly Agree	Strongly Agree	Strongly Agree	Mostly Agree	Agree	Often
492	20	Male	Public school in rural area	Ewe	Ghanaian	Third year	2014	College of Basic and Applied Sciences(Agriculture/Veterinary Sciences/Biological/Physical Sciences)	70%-74%	Ga	First degree	Secondary Education	Both my mother and father in the same household	We have about the same amount of moneyas most	Christian	Christian (Catholic)	Christian (Catholic)					Occasionally (several times a year)	Fairly Regular (Almost weekly)	Moderately religious	Very important	Strongly Agree	Strongly Agree	Strongly Agree	Agree	Agree	Strongly Agree	Agree	Strongly Agree	Strongly Agree	Agree	Agree	Strongly Agree	Strongly Disagree	Agree	Agree	Agree	Agree	Agree	Agree	Agree	Agree	Mostly disagree	Agree	Never
493	20	Female	Private school	Others	Ghanaian	Third year	2014	College of Basic and Applied Sciences(Agriculture/Veterinary Sciences/Biological/Physical Sciences)	60%-69%	English	College Diploma	Tertiary	Only my mother	We are richer than most		Christian (Protestant)	Muslim	Independent	Independent			Regular (weekly)	Regular (weekly)	Very religious	Extremely important	Strongly Agree	Strongly Agree	Mostly Agree		Agree	Agree	Agree	Agree	Disagree	Agree		Strongly Agree	Agree	Agree	Agree	Strongly Agree	Strongly Agree	Agree	Strongly Disagree	Strongly Agree	Strongly Agree	Strongly Disagree	Agree	Never
494	20	Female	Public school in urban area	Akan	Ghanaian	Third year	2014	College of Basic and Applied Sciences(Agriculture/Veterinary Sciences/Biological/Physical Sciences)	75% or more	Twi		Secondary Education	Only my mother	We have about the same amount of moneyas most	Christian	Christian (Protestant)	Christian (Protestant)	Independent	Independent			Regular (weekly)	Regular (weekly)	Very religious	Extremely important	Mostly Agree	Mostly Agree	Mostly Agree	Mostly disagree	Mostly disagree	Mostly disagree	Mostly Agree	Mostly Agree	Mostly disagree	Mostly Agree	Mostly Agree	Mostly Agree	Mostly disagree	Mostly Agree	Mostly disagree	Mostly Agree	Mostly Agree	Mostly disagree	Mostly disagree	Mostly Agree	Mostly Agree	Mostly disagree	Mostly disagree	Never
495	21	Male	Public school in urban area	Ewe	Ghanaian	fourth year	2013	College of Basic and Applied Sciences(Agriculture/Veterinary Sciences/Biological/Physical Sciences)	Not applicable	English	Completed secondary School (SSS/ A' level)	Secondary Education	Both my mother and father in the same household	We have about the same amount of moneyas most	Christian	Christian (Protestant)	Christian (Protestant)					Occasionally (several times a year)	Fairly Regular (Almost weekly)	Moderately religious	Very important	Strongly Disagree	Agree	Agree	Agree	Disagree	Agree	Strongly Disagree	Agree	Agree	Agree	Agree	Agree	Disagree	Agree	Agree	Agree	Agree	Agree	Agree	Agree	Agree	Disagree	Agree	Rarely
496	22	Male	Public school in rural area	Akan	Ghanaian	fourth year	2013	College of Basic and Applied Sciences(Agriculture/Veterinary Sciences/Biological/Physical Sciences)	70%-74%	English	Some secondary education but not completered	Secondary Education	Both my mother and father in the same household	We have about the same amount of moneyas most	Christian	Christian (Protestant)	Christian (Protestant)	Methodist	Methodist	Methodist		Regular (weekly)	Regular (weekly)	Moderately religious	Don’t know (DNR)	Mostly Agree	Agree	Strongly Agree	Disagree	Agree	Agree	Disagree	Agree	Agree	Disagree	Strongly Agree	Mostly Agree	Disagree	Agree	Strongly Disagree	Mostly disagree	Disagree	Strongly Disagree	Disagree	Strongly Agree	Agree	Strongly Disagree	Mostly disagree	Always
497	19	Male	Public school in urban area	Akan	Ghanaian	Third year	2014	College of Basic and Applied Sciences(Agriculture/Veterinary Sciences/Biological/Physical Sciences)	75% or more	English	First degree	Tertiary	No parents or guardians (I live alone)	We are richer than most	Christian	Christian (Protestant)	Christian (Protestant)	Pentecostal	Pentecostal	Pentecostal	Pentecostal	Regular (weekly)	Regular (weekly)	Not religious at all	Not at all important	Strongly Agree	Strongly Agree	Strongly Agree	Strongly Disagree	Strongly Agree	Mostly disagree	Mostly disagree	Strongly Disagree	Strongly Agree	Mostly disagree	Mostly Agree	Strongly Agree	Strongly Agree	Strongly Agree	Strongly Agree	Strongly Agree	Strongly Agree	Strongly Agree	Strongly Agree	Strongly Agree	Strongly Agree	Mostly disagree	Strongly Agree	Rarely
498	22	Male	Public school in urban area	Akan	Ghanaian	Third year	2014	College of Basic and Applied Sciences(Agriculture/Veterinary Sciences/Biological/Physical Sciences)	70%-74%	Twi	Completed secondary School (SSS/ A' level)	Primary education	Both my mother and father in the same household	We are richer than most	Christian	Christian (Protestant)	Christian (Protestant)	Pentecostal	Pentecostal	Pentecostal		Frequent attendance	Frequent attendance	Extremely religious	Extremely important	Strongly Agree	Strongly Agree	Strongly Agree	Strongly Agree	Strongly Agree	Strongly Agree	Strongly Agree	Strongly Agree	Strongly Agree	Strongly Agree	Strongly Agree	Strongly Agree	Strongly Agree	Strongly Agree	Strongly Agree	Strongly Agree	Strongly Agree	Strongly Agree	Strongly Agree	Strongly Agree	Strongly Agree	Strongly Agree	Strongly Agree	Sometimes
499	25	Male	Public school in urban area	Akan	Ghanaian	Third year	2014	College of Basic and Applied Sciences(Agriculture/Veterinary Sciences/Biological/Physical Sciences)		Twi	Completed secondary School (SSS/ A' level)	Secondary Education	Only my mother	We have about the same amount of moneyas most	Christian	Christian (Protestant)	Christian (Protestant)	Pentecostal	Pentecostal	Pentecostal		Regular (weekly)	Regular (weekly)	Extremely religious	Extremely important	Strongly Agree	Strongly Agree	Agree	Agree	Agree	Agree	Agree		Strongly Agree	Agree	Agree	Strongly Agree	Agree	Agree	Strongly Agree	Strongly Agree	Agree	Strongly Agree	Agree	Agree	Agree	Mostly Agree	Agree	Rarely
500	23	Female	Public school in urban area	Ewe	Ghanaian	Third year	2014	College of Basic and Applied Sciences(Agriculture/Veterinary Sciences/Biological/Physical Sciences)		Ga	Completed secondary School (SSS/ A' level)	Secondary Education	Both my mother and father in the same household	We have about the same amount of moneyas most	Christian	Christian (Protestant)	Christian (Protestant)				Independent	Frequent attendance	Regular (weekly)	Moderately religious	Extremely important	Strongly Agree	Strongly Agree	Mostly Agree	Mostly Agree	Mostly Agree	Mostly Agree	Agree	Strongly Agree	Strongly Agree	Strongly Agree	Strongly Agree	Strongly Agree	Strongly Agree	Strongly Agree	Agree	Agree	Mostly Agree	Mostly Agree	Mostly Agree	Mostly Agree	Mostly Agree	Mostly Agree	Agree	Sometimes
501	23	Male	Public school in rural area	Others	Ghanaian	Third year	2014	College of Basic and Applied Sciences(Agriculture/Veterinary Sciences/Biological/Physical Sciences)	75% or more	Other African Language specify:	None/No education	No education	Both my mother and father in the same household	We have about the same amount of moneyas most			Muslim					Regular (weekly)	Regular (weekly)	Moderately religious	Extremely important	Mostly Agree	Agree	Agree	Agree	Agree	Agree	Agree	Agree	Agree	Strongly Agree	Strongly Agree	Strongly Agree	Agree	Strongly Agree	Agree	Agree	Agree	Agree	Agree	Strongly Agree	Strongly Agree	Mostly Agree	Strongly Agree	Rarely
502	18	Female	Public school in urban area	Ewe	Ghanaian	Third year	2014	College of Basic and Applied Sciences(Agriculture/Veterinary Sciences/Biological/Physical Sciences)	70%-74%	English	First degree	Secondary Education	Both my mother and father in the same household	We have about the same amount of moneyas most	Christian	Christian (Protestant)	Christian (Protestant)	Independent	Independent	Independent		Frequent attendance	Frequent attendance	Moderately religious	Extremely important	Strongly Agree	Strongly Agree	Agree	Strongly Agree	Agree	Agree	Mostly Agree	Agree	Strongly Agree	Mostly Agree	Agree	Agree	Strongly Agree	Agree	Strongly Agree	Strongly Agree	Strongly Agree	Strongly Agree	Strongly Agree	Agree	Strongly Agree	Agree	Strongly Agree	Never
503	25	Male	Public school in urban area	Akan	Ghanaian	Third year	2014	College of Basic and Applied Sciences(Agriculture/Veterinary Sciences/Biological/Physical Sciences)	75% or more	Twi	Completed secondary School (SSS/ A' level)	Primary education	Only my mother	We have about the same amount of moneyas most	Christian	Christian (Protestant)	Christian (Protestant)	Methodist	Church of Christ	Independent		Fairly Regular (Almost weekly)	Frequent attendance	Very religious	Extremely important	Agree	Mostly Agree	Mostly Agree	Mostly Agree	Agree	Mostly Agree	Agree	Agree	Strongly Agree	Agree	Agree	Agree	Mostly Agree	Strongly Agree	Strongly Agree	Strongly Agree	Agree	Strongly Agree	Agree	Agree	Strongly Agree	Agree	Strongly Agree	Rarely
504	21	Female	Public school in urban area	Akan	Ghanaian	fourth year	2013	College of Health Science(Medicine/Clinical Sciences	75% or more	Twi	A postgraduate	Tertiary	Both my mother and father in the same household	We are richer than most	Christian	Christian (Protestant)	Christian (Protestant)	Presbyterian	Presbyterian	Presbyterian	Presbyterian	Regular (weekly)	Regular (weekly)	Moderately religious	Very important	Agree	Agree	Agree	Disagree	Agree	Agree	Agree	Agree	Agree	Agree	Mostly Agree	Agree	Agree	Agree	Agree	Agree	Agree	Strongly Agree	Agree	Agree	Agree	Agree	Agree	Sometimes
505	23	Female	Public school in urban area	Akan	Ghanaian	fourth year	2014	College of Health Science(Medicine/Clinical Sciences	70%-74%	Twi	Some secondary education but not completered	Secondary Education	No parents or guardians (I live alone)	We are richer than most	Christian	Christian (Protestant)	Christian (Protestant)	Pentecostal	Presbyterian	Presbyterian		Frequent attendance	Regular (weekly)	Very religious	Extremely important	Mostly Agree	Agree	Strongly Agree	Agree	Strongly Agree	Strongly Agree	Strongly Agree	Agree	Strongly Agree	Strongly Agree	Strongly Agree	Agree	Strongly Agree	Strongly Agree	Strongly Agree	Strongly Agree	Agree	Agree	Strongly Agree	Strongly Agree	Strongly Agree	Agree	Agree	Rarely
506	30	Female	Public school in urban area	Akan	Ghanaian	fourth year	2014	College of Health Science(Medicine/Clinical Sciences	70%-74%	Twi	First degree	Secondary Education	Both my mother and father in the same household	We are richer than most	Christian	Christian (Catholic)	No religious affiliation					Fairly Regular (Almost weekly)	Regular (weekly)	Moderately religious	Extremely important	Agree	Strongly Agree	Strongly Agree	Agree	Strongly Agree	Agree	Strongly Agree	Strongly Agree	Strongly Agree	Strongly Agree	Strongly Agree	Strongly Agree	Strongly Agree	Strongly Agree	Strongly Agree	Strongly Agree	Strongly Agree	Strongly Agree	Agree	Strongly Agree	Strongly Agree	Strongly Agree	Agree	Never
507	34	Female	Public school in urban area	Akan	Ghanaian	fourth year	2014	College of Health Science(Medicine/Clinical Sciences	75% or more	Twi	First degree	Tertiary	Both my mother and father in the same household	We are richer than most		Christian (Protestant)	Christian (Protestant)	Independent	Independent	Jehovah’s Witness		Regular (weekly)	Regular (weekly)	Very religious	Extremely important	Agree	Strongly Agree	Strongly Agree	Strongly Disagree	Agree	Strongly Agree	Strongly Agree	Strongly Agree	Strongly Agree	Strongly Agree	Strongly Agree	Strongly Agree	Disagree	Agree	Agree	Strongly Agree	Strongly Agree	Agree	Agree	Agree	Strongly Agree	Mostly Agree	Strongly Agree	Sometimes
508	21	Female	Public school in urban area	Akan	Ghanaian	fourth year	2013	College of Health Science(Medicine/Clinical Sciences	70%-74%	Twi	College Diploma	Tertiary	Both my mother and father in the same household	We are richer than most	Christian	Christian (Protestant)	Christian (Protestant)	Independent	Methodist	Methodist	Methodist	Frequent attendance	Fairly Regular (Almost weekly)	Extremely religious	Refused to answer	Strongly Agree	Strongly Agree	Strongly Agree	Strongly Agree	Strongly Disagree	Strongly Disagree	Agree	Strongly Disagree	Strongly Agree	Mostly Agree	Mostly disagree	Strongly Agree	Strongly Disagree	Agree	Strongly Agree	Strongly Agree	Strongly Agree	Strongly Agree	Mostly Agree	Strongly Agree	Strongly Agree	Strongly Disagree	Mostly Agree	Always
509	24	Male	Public school in urban area	Akan	Ghanaian	fourth year	2013	College of Basic and Applied Sciences(Agriculture/Veterinary Sciences/Biological/Physical Sciences)	75% or more	Twi	Some secondary education but not completered	Primary education	Only my mother	We have about the same amount of moneyas most	Christian	Christian (Catholic)	Muslim	Lutheran	Lutheran	Lutheran	Lutheran	Never	Only on special occasions	Somewhat religious	Somewhat important	Strongly Disagree	Agree	Mostly Agree	Mostly disagree	Mostly Agree	Agree	Mostly Agree	Mostly disagree	Mostly Agree	Agree	Strongly Disagree	Disagree	Mostly disagree	Mostly Agree	Agree	Strongly Agree	Mostly disagree	Disagree	Mostly disagree	Mostly Agree	Mostly Agree	Mostly disagree	Disagree	Sometimes
510	22	Male	Public school in urban area	Akan	Ghanaian	fourth year	2013	College of Health Science(Medicine/Clinical Sciences	70%-74%	Twi	First degree	Secondary Education	Both my mother and father in the same household	We are richer than most		Christian (Catholic)	Christian (Catholic)	Anglican	Anglican	Anglican	Anglican	Fairly Regular (Almost weekly)	Frequent attendance	Moderately religious	Very important	Strongly Disagree	Strongly Disagree	Disagree	Mostly disagree		Mostly Agree	Agree		Strongly Agree	Strongly Agree	Mostly Agree	Mostly disagree	Mostly Agree		Mostly disagree	Agree		Mostly disagree	Agree		Mostly disagree	Agree	Strongly Agree	Often
511	21	Female	Public school in urban area	Akan	Ghanaian	fourth year	2013	College of Health Science(Medicine/Clinical Sciences	70%-74%	Twi	First degree	Primary education	Both my mother and father in the same household	We have about the same amount of moneyas most	Christian	Christian (Catholic)	Christian (Catholic)	Independent				Frequent attendance	Regular (weekly)	Somewhat religious	Somewhat important	Strongly Disagree	Strongly Disagree	Strongly Disagree	Strongly Disagree	Strongly Disagree	Strongly Disagree	Strongly Disagree	Strongly Disagree	Strongly Disagree	Strongly Disagree	Strongly Disagree	Agree	Agree	Agree	Strongly Disagree	Strongly Disagree	Agree	Agree	Agree	Agree	Strongly Disagree	Agree	Agree	Rarely
512	31	Male	Public school in rural area	Others	Ghanaian	fourth year	2013	College of Health Science(Medicine/Clinical Sciences		Other African Language specify:	None/No education	No education	Both my mother and father in the same household	We are poorer than most	Christian	Traditional African	Traditional African					Occasionally (several times a year)	Never	Moderately religious	Very important	Agree	Strongly Agree	Mostly Agree	Mostly Agree	Agree	Agree	Agree	Mostly Agree	Strongly Agree	Strongly Agree	Mostly Agree	Agree	Strongly Disagree	Agree	Strongly Agree	Strongly Agree	Agree	Strongly Agree	Agree	Strongly Agree	Strongly Agree	Agree	Mostly Agree	Not Applicable
513	33	Female	Public school in urban area	Ewe	Ghanaian	fourth year	2014	College of Health Science(Medicine/Clinical Sciences	70%-74%	Ewe			Only my mother	We are richer than most	Others							Fairly Regular (Almost weekly)	Occasionally (several times a year)	Very religious	Extremely important	Strongly Agree	Strongly Agree	Strongly Agree	Agree	Agree	Agree	Strongly Agree	Strongly Agree	Strongly Agree	Mostly Agree	Mostly disagree	Strongly Agree	Agree	Strongly Agree	Strongly Agree	Strongly Agree	Mostly disagree	Strongly Agree	Agree	Agree	Strongly Agree	Strongly Agree	Strongly Agree	Never
514	23	Female	Public school in urban area	Others	Ghanaian	fourth year	2013	College of Health Science(Medicine/Clinical Sciences	70%-74%	Other European or non-African language specify:	Some secondary education but not completered	Secondary Education	Both my mother and father in the same household	We are richer than most	Christian	Christian (Protestant)	Christian (Protestant)	Presbyterian	Presbyterian			Regular (weekly)	Regular (weekly)	Very religious	Very important	Agree	Strongly Agree	Strongly Agree	Agree	Strongly Agree	Agree	Strongly Agree	Agree	Strongly Agree	Strongly Agree	Agree	Strongly Agree	Agree	Agree	Strongly Agree	Strongly Agree	Strongly Agree	Strongly Agree	Mostly disagree	Agree	Strongly Agree	Strongly Agree	Strongly Agree	Sometimes
515	31	Female	Public school in urban area	Akan	Ghanaian	fourth year	2014	College of Health Science(Medicine/Clinical Sciences	60%-69%	Ga	Completed secondary School (SSS/ A' level)	Tertiary	No parents or guardians (I live alone)	We have about the same amount of moneyas most	Christian	Christian (Protestant)	Christian (Protestant)		Presbyterian	Presbyterian		Regular (weekly)	Frequent attendance	Very religious	Extremely important	Agree	Strongly Agree	Agree	Strongly Disagree	Agree	Agree	Agree	Agree	Strongly Agree	Strongly Agree	Mostly Agree	Strongly Agree	Mostly Agree	Agree	Strongly Agree	Strongly Agree	Strongly Agree	Strongly Agree	Agree	Agree	Strongly Agree	Mostly disagree	Strongly Agree	Never
516	31	Female	Public school in urban area	Akan	Ghanaian	fourth year	2014	College of Health Science(Medicine/Clinical Sciences		Twi	Primary education(some or complete)	Primary education	Both my mother and father in the same household		Christian	Christian (Protestant)	Christian (Protestant)	Mormon	Mormon	Mormon		Regular (weekly)	Regular (weekly)	Very religious	Extremely important	Agree	Strongly Agree	Strongly Agree	Agree	Agree	Agree	Strongly Agree	Agree	Agree	Mostly Agree	Strongly Agree	Mostly Agree	Strongly Agree	Agree	Strongly Agree	Mostly Agree	Agree	Strongly Agree	Strongly Agree	Strongly Agree	Strongly Agree	Strongly Agree	Strongly Agree	Often
517	32	Female	Public school in rural area	Akan	Ghanaian	fourth year	2014	College of Health Science(Medicine/Clinical Sciences	70%-74%	Hausa	Primary education(some or complete)	No education	No parents or guardians (I live alone)	We are richer than most	Muslim	Muslim	Muslim					Regular (weekly)	Regular (weekly)	Very religious	Extremely important	Strongly Agree	Agree	Agree	Agree	Agree	Agree	Agree	Agree	Agree	Agree	Agree	Agree	Agree	Agree	Agree	Agree	Agree	Agree	Agree	Agree	Agree	Agree	Agree	Sometimes
518	20	Female	Public school in urban area	Ewe	Ghanaian	fourth year	2014	College of Health Science(Medicine/Clinical Sciences		English			No parents or guardians (I live alone)	We are richer than most	Christian	Christian (Protestant)	Christian (Protestant)	Evangelical	Evangelical	Evangelical	Evangelical	Regular (weekly)	Regular (weekly)	Very religious	Very important	Strongly Agree	Agree	Agree	Agree	Agree	Agree	Agree	Agree	Agree	Agree	Disagree	Agree	Agree	Agree	Agree	Agree	Agree	Agree	Agree	Agree	Agree	Agree	Agree	Sometimes
519	28	Female	Public school in rural area	Akan	Ghanaian	fourth year	2014	College of Health Science(Medicine/Clinical Sciences	70%-74%	English	First degree	Tertiary	Both my mother and father in the same household	We are richer than most		Christian (Protestant)	Christian (Protestant)	Presbyterian	Presbyterian	Presbyterian		Occasionally (several times a year)	Regular (weekly)	Moderately religious		Strongly Agree	Strongly Agree	Strongly Agree	Strongly Agree	Strongly Agree	Strongly Agree	Strongly Agree	Strongly Agree	Strongly Agree	Strongly Agree	Strongly Agree	Strongly Agree	Strongly Agree	Strongly Agree	Strongly Agree	Strongly Agree	Strongly Agree	Strongly Agree	Strongly Agree	Strongly Agree	Strongly Agree	Strongly Agree	Strongly Agree	Never
520	21	Female	Public school in urban area	Akan	Ghanaian	fourth year	2013	College of Health Science(Medicine/Clinical Sciences	75% or more	Twi	Some secondary education but not completered	Secondary Education	Both my mother and father in the same household	We are richer than most	Christian	Christian (Protestant)	Christian (Protestant)	Presbyterian	Presbyterian	Presbyterian		Regular (weekly)	Regular (weekly)	Very religious	Extremely important	Agree	Agree	Agree	Agree	Mostly Agree	Strongly Agree	Agree	Strongly Agree	Strongly Agree	Agree	Agree	Strongly Agree	Strongly Agree	Agree	Strongly Agree	Mostly Agree	Agree	Strongly Agree	Mostly Agree	Mostly Agree	Strongly Agree	Mostly Agree	Strongly Agree	Rarely
521	20	Female	Public school in urban area	Akan	Ghanaian	Second year	2015	College of Health Science(Medicine/Clinical Sciences	75% or more	Twi	College Diploma	Tertiary	Only my mother	We have about the same amount of moneyas most	Christian	Christian (Protestant)		Presbyterian	Presbyterian			Fairly Regular (Almost weekly)	Regular (weekly)	Moderately religious	Very important	Agree	Agree	Agree	Agree	Agree	Mostly Agree	Agree	Strongly Agree	Mostly Agree	Agree	Mostly Agree	Agree	Agree	Mostly Agree	Agree	Agree	Agree	Mostly Agree	Mostly Agree	Strongly Agree	Mostly Agree	Mostly Agree	Mostly Agree	Sometimes
522	27	Male	Public school in rural area	Others	Ghanaian	Second year	2016	College of Health Science(Medicine/Clinical Sciences		Other African Language specify:	Completed secondary School (SSS/ A' level)	Secondary Education	Both my mother and father in the same household	We have about the same amount of moneyas most	Christian	Christian (Protestant)	Christian (Catholic)		Pentecostal			Fairly Regular (Almost weekly)	Frequent attendance	Moderately religious	Extremely important	Strongly Agree	Strongly Agree	Agree	Agree	Mostly disagree	Strongly Agree	Strongly Agree	Strongly Agree	Strongly Agree	Mostly Agree	Strongly Disagree	Agree	Mostly disagree	Agree	Strongly Agree	Agree	Agree	Strongly Agree	Agree	Strongly Agree	Strongly Agree	Mostly Agree	Agree	Rarely
523	24	Male	Public school in urban area	Ewe	Ghanaian	fourth year	2013	College of Humanities/Social Sciences	75% or more	English	Completed secondary School (SSS/ A' level)	No education	Only my mother	We are poorer than most	Christian	Traditional African	Traditional African					Frequent attendance	Occasionally (several times a year)	Moderately religious	Very important	Agree	Strongly Agree	Mostly Agree		Mostly Agree	Strongly Agree	Strongly Agree	Agree	Agree	Mostly Agree	Mostly disagree	Strongly Agree	Mostly disagree	Agree	Strongly Agree	Agree	Agree	Mostly Agree	Strongly Agree	Strongly Agree	Agree	Mostly Agree	Mostly Agree	Never
524	22	Female	Public school in urban area	Others	Ghanaian	Second year	2015	College of Health Science(Medicine/Clinical Sciences	70%-74%	Twi	A postgraduate	Primary education	Both my mother and father in the same household	We have about the same amount of moneyas most	Christian	Christian (Protestant)	Christian (Protestant)	Presbyterian	Pentecostal	Presbyterian		Regular (weekly)	Regular (weekly)	Very religious	Extremely important	Agree	Agree	Mostly Agree	Agree	Agree	Agree	Mostly Agree	Strongly Agree	Strongly Agree	Mostly Agree	Mostly Agree	Agree	Strongly Agree	Strongly Agree	Strongly Agree	Strongly Agree	Agree	Strongly Agree	Agree	Strongly Agree	Strongly Agree	Mostly Agree	Agree	Sometimes
525	19	Female	Private school	Ewe	Ghanaian	Second year	2015	College of Health Science(Medicine/Clinical Sciences		Twi	Completed secondary School (SSS/ A' level)	Secondary Education	Only my mother	We have about the same amount of moneyas most	Christian	Christian (Protestant)	Christian (Protestant)					Regular (weekly)	Frequent attendance	Very religious	Extremely important	Strongly Agree	Strongly Agree	Strongly Agree	Agree	Strongly Agree	Mostly Agree	Agree	Agree	Strongly Agree	Mostly Agree	Agree	Mostly Agree	Mostly Agree	Mostly Agree	Strongly Agree	Strongly Agree	Mostly Agree	Strongly Agree	Mostly Agree	Mostly Agree	Strongly Agree	Mostly Agree	Strongly Agree	Rarely
526	32	Female	Public school in rural area	Others	Ghanaian	Second year	2016	College of Health Science(Medicine/Clinical Sciences		Other African Language specify:	Completed secondary School (SSS/ A' level)		Both my mother and father in the same household	We are poorer than most	Christian	Muslim	Muslim					Fairly Regular (Almost weekly)	Frequent attendance	Moderately religious	Extremely important	Mostly Agree	Agree	Mostly Agree	Agree	Agree	Agree	Mostly Agree	Agree	Agree	Strongly Agree	Mostly disagree	Agree	Agree	Strongly Agree	Agree	Strongly Agree	Strongly Agree	Mostly Agree	Mostly Agree	Agree	Agree	Agree	Mostly Agree	Sometimes
527	21	Male	Public school in urban area	Akan	Ghanaian	Second year	2015	College of Health Science(Medicine/Clinical Sciences		Twi	Some secondary education but not completered	Primary education	Both my mother and father in the same household	We have about the same amount of moneyas most	Christian	Christian (Protestant)	Christian (Protestant)					Fairly Regular (Almost weekly)	Frequent attendance	Moderately religious	Extremely important	Strongly Disagree	Strongly Disagree	Strongly Disagree						Strongly Disagree		Disagree	Strongly Disagree	Disagree	Strongly Disagree	Disagree		Strongly Disagree			Disagree	Disagree	Mostly disagree	Disagree
528	25	Female	Public school in urban area	Akan	Ghanaian	Second year	2015	College of Health Science(Medicine/Clinical Sciences		English	Completed secondary School (SSS/ A' level)	Secondary Education	Only my mother	We are richer than most		Christian (Protestant)		Pentecostal				Regular (weekly)	Regular (weekly)	Very religious	Extremely important	Agree	Strongly Agree	Strongly Agree	Agree	Agree	Agree	Strongly Agree	Strongly Agree	Strongly Agree	Strongly Agree	Agree	Strongly Agree	Agree	Agree	Strongly Agree	Strongly Agree	Strongly Agree	Strongly Agree	Mostly Agree	Agree	Strongly Agree	Agree	Agree	Sometimes
529	19	Female	Public school in rural area	Akan	Ghanaian	Third year	2014	College of Humanities/Social Sciences	70%-74%	Twi	College Diploma	Secondary Education	Only my mother	We have about the same amount of moneyas most	Christian	Christian (Protestant)		Pentecostal	Pentecostal			Fairly Regular (Almost weekly)	Fairly Regular (Almost weekly)	Moderately religious	Very important	Strongly Agree	Agree	Mostly Agree	Agree	Agree	Agree	Strongly Agree	Strongly Agree	Agree	Strongly Agree	Agree	Strongly Agree	Strongly Agree	Strongly Agree	Agree	Strongly Agree	Agree	Strongly Agree	Agree	Strongly Agree	Agree	Disagree	Strongly Agree	Not Applicable
530	20	Male	Public school in urban area	Akan	Ghanaian	Third year	2014	College of Humanities/Social Sciences	75% or more	English	First degree	Secondary Education	Both my mother and father in the same household	We have about the same amount of moneyas most	Christian	Christian (Protestant)	Christian (Protestant)	Presbyterian	Presbyterian	Presbyterian		Regular (weekly)	Regular (weekly)	Moderately religious	Very important	Agree	Agree	Strongly Agree	Mostly Agree	Agree	Strongly Agree	Strongly Agree	Strongly Agree	Strongly Agree	Agree	Agree	Strongly Agree	Disagree	Strongly Agree	Agree	Strongly Agree	Strongly Agree	Strongly Agree	Disagree	Agree	Agree	Disagree	Strongly Agree	Sometimes
531	22	Male	Public school in urban area	Akan	Ghanaian	Third year	2014	College of Humanities/Social Sciences	70%-74%	Twi	Some secondary education but not completered	Secondary Education	Some of the time in my mother’s home and some in my father’s home	We have about the same amount of moneyas most	Christian	Christian (Protestant)	Christian (Protestant)	Pentecostal	Pentecostal	Pentecostal	Pentecostal	Regular (weekly)	Fairly Regular (Almost weekly)	Extremely religious	Extremely important	Agree	Agree	Mostly Agree	Agree	Agree	Strongly Agree	Mostly Agree	Strongly Agree	Strongly Agree	Agree	Mostly Agree	Mostly Agree	Agree	Mostly Agree	Agree	Agree	Strongly Agree	Strongly Agree	Strongly Agree		Agree	Mostly Agree	Agree	Rarely
532	20	Female	Public school in urban area	Ewe	Ghanaian	Third year	2014	College of Humanities/Social Sciences	75% or more	English	College Diploma	Tertiary	Both my mother and father in the same household	We are richer than most	Christian	Christian (Protestant)	Christian (Protestant)	Pentecostal				Frequent attendance	Fairly Regular (Almost weekly)	Moderately religious	Very important	Agree	Agree	Agree	Disagree	Disagree	Disagree	Mostly Agree	Mostly Agree	Agree	Agree	Agree	Agree	Mostly Agree	Agree	Agree	Mostly Agree	Agree	Agree	Agree	Agree	Mostly Agree	Mostly disagree	Mostly Agree	Always
533	21	Male	Public school in urban area	Akan	Ghanaian	Third year	2014	College of Humanities/Social Sciences	70%-74%	Twi	A postgraduate	Tertiary	Both my mother and father in the same household	We are richer than most	Christian	Christian (Protestant)	Christian (Protestant)	Pentecostal	Pentecostal	Pentecostal		Regular (weekly)	Regular (weekly)	Very religious	Extremely important	Agree	Strongly Agree	Agree	Disagree	Agree	Mostly disagree	Agree	Disagree	Agree	Strongly Disagree	Disagree	Mostly Agree	Mostly disagree	Agree	Strongly Agree	Strongly Agree	Mostly Agree	Agree	Agree	Agree	Agree	Mostly Agree	Agree	Sometimes
534	22	Female	Public school in rural area	Ewe	Ghanaian	Third year	2014	College of Humanities/Social Sciences	70%-74%	Ewe	Completed secondary School (SSS/ A' level)	Primary education	Both my mother and father in the same household	We have about the same amount of moneyas most	Christian			Pentecostal				Frequent attendance	Fairly Regular (Almost weekly)	Moderately religious	Somewhat important	Mostly Agree	Mostly Agree	Mostly disagree	Mostly disagree	Agree	Agree	Mostly disagree	Agree	Strongly Agree	Mostly Agree	Mostly disagree	Agree	Mostly disagree	Mostly disagree	Mostly Agree	Disagree	Mostly Agree	Agree	Mostly disagree	Strongly Agree	Agree	Disagree	Strongly Agree	Rarely
535	21	Male	Public school in urban area	Akan	Ghanaian	fourth year	2013	College of Humanities/Social Sciences	70%-74%	Twi		Tertiary	Only my mother	We have about the same amount of moneyas most		Christian (Catholic)						Fairly Regular (Almost weekly)	Regular (weekly)	Moderately religious	Extremely important	Strongly Agree	Agree	Strongly Agree	Agree	Mostly Agree	Strongly Agree	Strongly Agree	Strongly Agree	Strongly Agree	Strongly Agree	Agree	Agree	Mostly disagree	Agree	Strongly Agree	Mostly Agree	Agree	Strongly Agree	Agree	Strongly Agree	Strongly Agree	Agree	Agree	Never
536	22	Male	Public school in urban area	Ewe	Ghanaian	fourth year	2013	College of Humanities/Social Sciences	75% or more	English	College Diploma	Tertiary	Both my mother and father in the same household	We have about the same amount of moneyas most	Christian	Christian (Protestant)	Christian (Protestant)	Pentecostal	Pentecostal	Pentecostal		Regular (weekly)	Regular (weekly)	Moderately religious	Extremely important	Strongly Agree	Strongly Agree	Agree	Mostly Agree	Strongly Agree	Agree	Strongly Agree	Strongly Agree	Strongly Agree	Agree	Agree	Strongly Agree	Agree	Strongly Agree	Strongly Agree	Agree	Strongly Agree	Strongly Agree	Agree	Strongly Agree	Strongly Agree	Mostly Agree	Strongly Agree	Rarely
537	23	Male	Public school in urban area	Others	Ghanaian	fourth year	2013	College of Humanities/Social Sciences	75% or more	Twi	Completed secondary School (SSS/ A' level)	Primary education	Both my mother and father in the same household	We are richer than most	Christian	Christian (Catholic)	Christian (Catholic)	Pentecostal				Regular (weekly)	Frequent attendance	Extremely religious	Extremely important	Strongly Agree	Strongly Agree	Agree	Strongly Agree	Strongly Agree	Strongly Agree	Strongly Agree	Strongly Agree	Strongly Agree	Agree	Strongly Disagree	Agree	Agree	Agree	Agree	Strongly Agree	Agree	Strongly Agree	Disagree	Agree	Strongly Agree	Strongly Disagree	Strongly Agree	Rarely
538	23	Male	Public school in rural area	Akan	Ghanaian	fourth year	2013	College of Humanities/Social Sciences	70%-74%	Twi	Primary education(some or complete)	Primary education	My father and stepmother	We are richer than most	Christian	Christian (Protestant)	Christian (Protestant)	Presbyterian	Presbyterian	Methodist		Fairly Regular (Almost weekly)	Fairly Regular (Almost weekly)	Moderately religious	Very important	Agree	Agree	Agree	Agree	Mostly Agree	Mostly disagree	Mostly disagree	Agree	Agree	Strongly Agree	Strongly Agree	Strongly Agree	Agree	Strongly Agree	Mostly Agree	Agree	Agree	Agree	Agree	Strongly Agree	Strongly Agree	Agree	Agree	Always
539	21	Male	Public school in rural area	Ewe	Ghanaian	fourth year	2013	College of Humanities/Social Sciences	75% or more	Ewe	Some secondary education but not completered	Tertiary	Both my mother and father in the same household	We are richer than most	Christian	Christian (Protestant)	Christian (Protestant)	Independent	Presbyterian	Presbyterian		Frequent attendance	Fairly Regular (Almost weekly)	Extremely religious	Extremely important	Mostly Agree	Strongly Agree	Agree	Mostly Agree	Mostly Agree	Mostly Agree	Mostly Agree	Mostly Agree	Strongly Agree	Mostly Agree	Strongly Disagree	Strongly Agree	Mostly Agree	Mostly Agree	Strongly Agree	Strongly Agree	Mostly Agree	Strongly Agree	Mostly Agree	Mostly Agree	Strongly Agree	Strongly Disagree	Strongly Agree	Often
540	22	Male	Private school	Akan	Ghanaian	fourth year	2013	College of Humanities/Social Sciences	75% or more	Twi	Completed secondary School (SSS/ A' level)	Secondary Education	Both my mother and father in the same household	We are richer than most	Christian	Christian (Protestant)	Christian (Protestant)	Pentecostal	Pentecostal	Pentecostal	Pentecostal	Regular (weekly)	Regular (weekly)	Very religious	Very important	Strongly Agree	Strongly Agree	Strongly Agree	Strongly Agree	Strongly Agree	Strongly Agree	Strongly Agree	Strongly Agree	Strongly Agree	Strongly Agree	Disagree	Strongly Agree	Agree	Agree	Strongly Agree	Strongly Agree	Strongly Agree	Strongly Agree	Agree	Agree	Strongly Agree	Agree	Strongly Agree	Sometimes
541	21	Male	Public school in rural area	Ewe	Ghanaian	fourth year	2013	College of Humanities/Social Sciences	70%-74%	Ewe	Some secondary education but not completered	Secondary Education	Both my mother and father in the same household	We have about the same amount of moneyas most	Christian	Christian (Protestant)	Christian (Protestant)	Presbyterian	Presbyterian	Presbyterian		Frequent attendance	Occasionally (several times a year)	Very religious	Very important	Agree	Strongly Agree	Strongly Agree	Strongly Agree	Agree	Agree	Strongly Agree	Strongly Agree	Strongly Agree	Agree	Strongly Agree	Strongly Agree	Strongly Agree	Strongly Agree	Strongly Agree	Strongly Agree	Strongly Agree	Strongly Agree	Strongly Agree	Strongly Agree	Strongly Agree	Strongly Agree	Strongly Agree	Sometimes
542	21	Male	Public school in urban area	Ewe	Ghanaian	fourth year	2013	College of Humanities/Social Sciences	75% or more	English	College Diploma	Tertiary	Both my mother and father in the same household	We are richer than most	Christian	Christian (Protestant)	Christian (Protestant)	Presbyterian	Presbyterian	Presbyterian		Fairly Regular (Almost weekly)	Regular (weekly)	Moderately religious	Extremely important	Strongly Agree	Strongly Agree	Strongly Agree	Mostly Agree	Agree	Mostly Agree	Mostly Agree	Agree	Strongly Agree	Mostly Agree	Mostly disagree	Mostly Agree	Agree	Strongly Agree	Strongly Agree	Strongly Agree	Agree	Strongly Agree	Mostly Agree	Strongly Agree	Strongly Agree	Mostly disagree	Strongly Agree	Always
543	24	Female	Private school	Akan	Ghanaian	fourth year	2013	College of Humanities/Social Sciences	70%-74%	Other African Language specify:	First degree		No parents or guardians (I live alone)	We have about the same amount of moneyas most	Christian							Regular (weekly)	Occasionally (several times a year)	Very religious	Very important	Strongly Agree	Strongly Agree	Mostly Agree	Strongly Agree	Mostly Agree	Strongly Agree	Strongly Agree	Strongly Agree	Strongly Agree	Strongly Agree	Strongly Agree	Strongly Agree	Strongly Agree	Strongly Agree	Strongly Agree	Strongly Agree	Strongly Agree	Strongly Agree	Strongly Agree	Agree	Agree	Mostly disagree	Strongly Agree	Not Applicable
544	21	Female	Public school in rural area	Ga-Adangbe	Ghanaian	fourth year	2013	College of Humanities/Social Sciences	75% or more	Ga	Completed secondary School (SSS/ A' level)	Secondary Education	Only my mother	We are richer than most	Christian	Christian (Protestant)	Christian (Protestant)	Independent	Independent	Independent		Regular (weekly)	Regular (weekly)	Extremely religious	Extremely important	Agree	Strongly Agree	Agree	Agree	Strongly Agree	Agree	Strongly Agree	Strongly Agree	Strongly Agree	Strongly Agree	Agree	Strongly Agree	Strongly Agree	Strongly Agree	Strongly Agree	Strongly Agree	Agree	Strongly Agree	Mostly Agree	Agree	Strongly Agree	Mostly Agree	Strongly Agree	Rarely
545	20	Female	Public school in urban area	Akan	Ghanaian	Second year	2015	College of Health Science(Medicine/Clinical Sciences	75% or more	Twi	Primary education(some or complete)	No education	Only my mother	We are richer than most	Christian	Christian (Protestant)	Christian (Protestant)	Evangelical	Evangelical	Evangelical		Regular (weekly)	Regular (weekly)	Extremely religious	Extremely important	Strongly Agree	Strongly Agree	Agree	Mostly Agree	Agree	Agree	Agree	Strongly Agree	Strongly Agree	Strongly Agree	Agree	Agree	Strongly Agree	Agree	Strongly Agree	Strongly Agree	Mostly Agree	Strongly Agree	Mostly Agree	Mostly Agree	Strongly Agree	Mostly Agree	Mostly Agree	Sometimes
546	29	Male	Public school in rural area	Akan	Ghanaian	Second year	2016	College of Health Science(Medicine/Clinical Sciences	70%-74%	Twi	Completed secondary School (SSS/ A' level)	Secondary Education	Both my mother and father in the same household	We are richer than most	Christian	Christian (Protestant)	Christian (Protestant)	Presbyterian	Presbyterian	Presbyterian		Fairly Regular (Almost weekly)	Frequent attendance	Very religious	Very important	Agree	Agree	Agree	Agree	Agree	Agree	Mostly Agree	Agree	Agree	Agree	Mostly Agree	Agree	Agree	Agree	Agree	Agree	Agree	Agree	Mostly Agree	Strongly Agree	Agree	Mostly Agree	Agree
547	19	Female	Public school in urban area	Akan	Ghanaian	Second year	2016	College of Health Science(Medicine/Clinical Sciences	60%-69%	Twi	First degree	Tertiary	Both my mother and father in the same household	We have about the same amount of moneyas most	Christian	Christian (Catholic)	Christian (Catholic)							Moderately religious	Extremely important	Mostly Agree	Agree	Mostly Agree	Agree	Strongly Disagree	Mostly Agree	Disagree	Agree	Strongly Agree	Agree	Disagree	Agree	Strongly Agree	Agree	Agree	Strongly Agree	Agree	Strongly Agree	Mostly Agree	Agree	Agree	Disagree	Agree	Sometimes
548	20	Female	Public school in urban area	Others	Ghanaian	Second year	2015	College of Health Science(Medicine/Clinical Sciences	70%-74%	Hausa	Completed secondary School (SSS/ A' level)	Primary education	Both my mother and father in the same household	We have about the same amount of moneyas most	Muslim	Muslim	Muslim					Regular (weekly)	Regular (weekly)	Very religious	Very important	Agree	Agree	Agree		Disagree	Agree	Agree	Agree	Strongly Agree	Strongly Agree	Agree	Agree	Strongly Agree	Strongly Agree	Agree	Strongly Agree	Agree	Strongly Agree	Agree	Agree	Strongly Agree	Disagree	Agree	Often
549	18	Female	Public school in urban area	Akan	Ghanaian	Second year	2015	College of Health Science(Medicine/Clinical Sciences	60%-69%	Twi	A postgraduate	Secondary Education	Both my mother and father in the same household	We are richer than most	Christian	Christian (Protestant)	Christian (Protestant)	Church of Christ	Church of Christ	Church of Christ		Regular (weekly)	Fairly Regular (Almost weekly)	Very religious	Extremely important	Strongly Disagree		Mostly Agree	Agree	Mostly disagree	Agree	Agree	Mostly Agree	Mostly Agree	Agree	Disagree	Strongly Disagree	Disagree		Strongly Disagree	Strongly Disagree	Agree	Strongly Disagree	Strongly Disagree	Strongly Disagree	Strongly Disagree	Disagree	Strongly Disagree	Sometimes
550	18	Female	Public school in urban area	Akan	Ghanaian	Second year	2015	College of Health Science(Medicine/Clinical Sciences		Twi	Completed secondary School (SSS/ A' level)	Tertiary	Only my mother	We are richer than most	Christian	Christian (Protestant)	Christian (Protestant)	Presbyterian	Presbyterian	Presbyterian		Frequent attendance	Frequent attendance	Very religious	Extremely important	Strongly Agree	Strongly Agree	Agree	Agree	Agree	Agree	Agree	Agree	Strongly Agree	Agree		Agree	Strongly Disagree	Agree	Agree	Agree	Agree	Strongly Agree	Disagree	Agree	Agree	Agree	Agree	Sometimes
551	19	Female	Public school in rural area	Akan	Ghanaian	Second year	2015	College of Health Science(Medicine/Clinical Sciences					Both my mother and father in the same household	We have about the same amount of moneyas most									Regular (weekly)	Moderately religious	Very important	Agree	Agree	Agree	Agree	Agree	Agree	Agree	Agree	Strongly Disagree	Agree	Strongly Disagree	Agree	Disagree	Agree	Agree	Agree	Agree	Agree	Agree	Agree	Agree	Agree	Agree	Sometimes
552	19	Female	Public school in urban area	Akan	Ghanaian	Second year	2015	College of Health Science(Medicine/Clinical Sciences	70%-74%	Twi	A postgraduate	Tertiary	Only my mother	We have about the same amount of moneyas most	Christian	Christian (Protestant)	Christian (Protestant)	Methodist	Methodist	Methodist	Methodist	Regular (weekly)	Regular (weekly)	Very religious	Extremely important	Agree	Strongly Agree	Agree		Mostly Agree	Mostly disagree		Strongly Agree	Agree	Mostly Agree		Agree			Agree		Agree	Strongly Agree			Agree			Sometimes
553	23	Female	Public school in urban area	Akan	Ghanaian	Second year	2016	College of Health Science(Medicine/Clinical Sciences	75% or more	Twi	Some secondary education but not completered	Secondary Education	Only my mother	We have about the same amount of moneyas most	Christian	Christian (Protestant)		Pentecostal	Pentecostal	Pentecostal	Pentecostal	Regular (weekly)	Regular (weekly)	Very religious	Extremely important	Strongly Agree	Strongly Agree	Strongly Agree	Strongly Agree	Agree	Agree	Strongly Agree	Strongly Agree	Strongly Agree	Strongly Agree	Strongly Agree	Strongly Agree	Mostly Agree	Agree	Strongly Agree	Strongly Agree	Strongly Agree	Strongly Agree	Strongly Agree	Strongly Agree	Strongly Agree	Mostly Agree	Strongly Agree	Never
554	21	Female	Public school in urban area	Akan	Ghanaian	Second year	2015	College of Health Science(Medicine/Clinical Sciences			College Diploma	Tertiary	My mother and stepfather	We are richer than most	Christian			Independent				Frequent attendance	Frequent attendance	Moderately religious	Extremely important	Disagree	Agree	Mostly Agree	Disagree	Agree	Agree	Strongly Agree	Strongly Agree	Mostly Agree	Mostly disagree	Mostly Agree	Mostly disagree	Mostly Agree	Mostly disagree	Mostly disagree	Mostly disagree	Mostly Agree	Mostly disagree	Mostly Agree	Mostly disagree	Agree	Agree	Agree	Sometimes
555	22	Female	Public school in urban area	Akan	Ghanaian	fourth year	2013	College of Humanities/Social Sciences	70%-74%	Twi	College Diploma	Primary education	Both my mother and father in the same household	We are richer than most	Christian	Christian (Protestant)	Christian (Protestant)	Methodist	Pentecostal	Lutheran		Regular (weekly)	Regular (weekly)	Moderately religious	Extremely important	Agree	Strongly Agree	Strongly Agree	Agree	Mostly Agree	Strongly Agree	Strongly Agree	Strongly Agree	Mostly Agree	Strongly Agree	Strongly Agree	Strongly Agree	Strongly Agree	Strongly Agree	Agree	Strongly Agree	Agree	Strongly Agree	Strongly Agree	Strongly Agree	Strongly Agree	Agree	Agree	Rarely
556	22	Female	Public school in urban area	Ga-Adangbe	Ghanaian	fourth year	2013	College of Basic and Applied Sciences(Agriculture/Veterinary Sciences/Biological/Physical Sciences)	75% or more	English		Tertiary	Other relatives (aunt, uncle, grandparent)	We are richer than most	Christian			Pentecostal				Frequent attendance	Frequent attendance	Very religious	Very important	Strongly Agree	Strongly Agree	Strongly Agree	Agree	Mostly disagree	Mostly Agree	Mostly Agree	Agree	Mostly Agree	Strongly Agree	Mostly Agree	Agree	Strongly Agree	Agree	Mostly Agree	Strongly Agree	Agree	Strongly Agree	Strongly Agree	Strongly Agree	Strongly Agree	Mostly disagree	Agree	Sometimes
557	22	Female	Public school in urban area	Akan	Ghanaian	fourth year	2013	College of Humanities/Social Sciences	75% or more	Twi	College Diploma	Secondary Education	Both my mother and father in the same household	We are richer than most	Christian	Christian (Protestant)	Christian (Protestant)	Baptist	Baptist	Baptist		Regular (weekly)	Regular (weekly)	Very religious	Extremely important	Agree	Agree	Agree	Agree	Strongly Agree	Strongly Agree	Strongly Agree	Strongly Agree	Strongly Agree	Agree	Agree	Strongly Agree	Strongly Agree	Agree	Strongly Agree	Strongly Agree	Strongly Agree	Strongly Agree	Strongly Agree	Strongly Agree	Strongly Agree	Strongly Agree	Strongly Agree	Rarely
558	21	Female	Public school in urban area	Akan	Ghanaian	fourth year	2013	College of Humanities/Social Sciences	75% or more	Twi	A postgraduate	Tertiary	Both my mother and father in the same household	We have about the same amount of moneyas most	Christian	Christian (Protestant)	Christian (Catholic)		Methodist			Regular (weekly)	Regular (weekly)	Moderately religious	Extremely important	Strongly Agree	Strongly Agree	Mostly Agree	Strongly Agree	Mostly Agree	Strongly Agree	Strongly Agree	Strongly Agree	Strongly Agree	Strongly Agree	Mostly Agree	Mostly Agree	Strongly Agree	Strongly Agree	Strongly Agree	Strongly Agree	Agree	Strongly Agree	Strongly Agree	Strongly Agree	Strongly Agree	Mostly Agree	Agree	Rarely
559	19	Female	Public school in urban area	Ga-Adangbe	Ghanaian	Second year	2015	College of Basic and Applied Sciences(Agriculture/Veterinary Sciences/Biological/Physical Sciences)	75% or more	Ga	Some secondary education but not completered	Secondary Education	Only my mother	We have about the same amount of moneyas most	Christian	Christian (Protestant)		Pentecostal	Pentecostal			Frequent attendance	Frequent attendance	Moderately religious	Very important	Agree	Strongly Agree	Strongly Disagree	Agree	Agree	Disagree	Strongly Agree	Mostly Agree	Strongly Agree	Strongly Agree	Strongly Agree	Strongly Agree	Strongly Agree	Strongly Agree	Mostly Agree	Mostly Agree	Strongly Agree	Mostly Agree	Strongly Agree	Mostly Agree	Mostly Agree	Mostly Agree	Strongly Agree	Never
560	18	Male	Private school	Others	Other West African Countries	Second year	2015	College of Humanities/Social Sciences	70%-74%	Other African Language specify:	A postgraduate	Tertiary	Both my mother and father in the same household	We have about the same amount of moneyas most	Christian	Christian (Protestant)	Christian (Protestant)	Methodist	Methodist	Methodist	Methodist	Regular (weekly)	Regular (weekly)	Extremely religious	Extremely important	Strongly Agree	Strongly Agree	Strongly Agree	Agree	Mostly Agree	Agree	Strongly Agree	Agree	Agree	Strongly Agree	Mostly disagree	Mostly Agree	Mostly Agree	Agree	Strongly Agree	Strongly Agree	Agree	Strongly Agree	Strongly Agree	Agree	Strongly Agree	Agree	Agree	Sometimes
561	22	Female	Public school in rural area	Akan	Ghanaian	fourth year	2013	College of Humanities/Social Sciences	70%-74%	Twi	Completed secondary School (SSS/ A' level)	Secondary Education	Both my mother and father in the same household	We are richer than most	Christian	Christian (Protestant)	Christian (Protestant)	Baptist	Methodist	Presbyterian		Frequent attendance	Regular (weekly)	Moderately religious	Extremely important	Agree	Agree	Agree	Agree	Agree	Agree	Agree	Agree	Agree	Agree	Mostly Agree	Agree	Agree	Agree	Agree	Agree	Agree	Agree	Mostly Agree	Agree	Agree	Mostly Agree	Agree	Sometimes
562	20	Male	Public school in urban area	Ga-Adangbe	Ghanaian	Third year	2016	College of Humanities/Social Sciences	50%-59%	Ga	College Diploma	Tertiary	Only my mother	We are richer than most	Christian	Christian (Protestant)	Christian (Protestant)					Occasionally (several times a year)	Frequent attendance	Very religious	Very important	Strongly Disagree	Strongly Disagree	Strongly Disagree	Strongly Disagree	Strongly Disagree	Strongly Disagree	Strongly Disagree	Strongly Disagree	Strongly Disagree	Strongly Disagree	Strongly Agree	Strongly Disagree	Agree	Strongly Disagree	Strongly Disagree	Strongly Disagree	Strongly Disagree	Strongly Disagree	Strongly Disagree	Disagree	Strongly Disagree	Mostly Agree	Strongly Disagree	Never
563	21	Male	Public school in urban area	Akan	Ghanaian	fourth year	2013	College of Humanities/Social Sciences	70%-74%	Twi	First degree	Secondary Education	Both my mother and father in the same household	We are richer than most	Others	Other Specify (specify	Other Specify (specify	Pentecostal	Pentecostal	Pentecostal	Pentecostal	Regular (weekly)	Regular (weekly)	Very religious	Very important	Agree	Strongly Agree	Strongly Agree	Agree	Agree	Agree	Agree	Strongly Agree	Strongly Agree	Agree	Mostly Agree	Agree	Mostly Agree	Mostly Agree	Agree	Agree	Agree	Agree	Agree	Agree	Agree	Agree	Agree	Sometimes
564	21	Female	Public school in rural area	Akan	Ghanaian	fourth year	2013	College of Humanities/Social Sciences	70%-74%	English	A postgraduate	Tertiary	Only my mother	We have about the same amount of moneyas most	Christian	Christian (Protestant)	Christian (Protestant)	Independent	Independent	Independent		Frequent attendance	Regular (weekly)	Very religious	Extremely important	Agree	Strongly Agree	Agree	Agree	Mostly Agree	Agree	Mostly disagree	Agree	Strongly Agree	Mostly Agree	Mostly Agree	Agree	Strongly Agree	Strongly Agree	Strongly Agree	Strongly Agree	Strongly Agree	Strongly Agree	Mostly Agree	Mostly Agree	Strongly Agree	Mostly disagree	Mostly Agree	Not Applicable
[truncated: 349 more rows]
[truncated: 69 more columns]
