# Supplementary material for: Survey data on gender in relation to youth political discussion and involvement at a Public University in Ghana
Source: Data Brief. 2020 Jun 3;31:105796. doi: 10.1016/j.dib.2020.105796 (PMC7300124; doi:10.1016/j.dib.2020.105796)
Supplement: Supplementary file 3 [file mmc3.xml]

<?xml version="1.0" encoding="utf-8" standalone="no"?>
<data>
  <datasets>
    <author>osewemooje@futa.edu.ng</author>
    <type>0</type>
    <dataset>
      <value>6</value>
      <reason>Other (please explain)</reason>
      <comments>We have submitted the raw data as a supplementary data file along with our manuscript</comments>
    </dataset>
  </datasets>
</data>
